# Supplementary material for: Systematic analysis of the lysine malonylome in common wheat
Source: BMC Genomics. 2018 Mar 20;19:209. doi: 10.1186/s12864-018-4535-y (PMC5859436; doi:10.1186/s12864-018-4535-y)
Supplement: Supplementary file 2 — Table S1. The identified lysine malonylation sites in wheat. Table S2 Conservation of lysine malonylated proteins. Table S3 The distribution of proteins in GO terms. Table S4 Protein GO enrichment based on cellular component, molecular function and biological process. Table S5 Protein pathway enrichment analysis. Table S6 Protein domain enrichment analysis. Table S7 Protein interaction network of identified proteins. (XLSX 141 kb) [file 12864_2018_4535_MOESM2_ESM.xlsx]

## Sheet: Table S1
Table S1. The identifed lysine malonylation sites in wheat
Protein accession	Position	Amino acid	Protein names	Gene names	Score	Modified sequence	Mass error [ppm]	Charge	Localization probability
A0A077RSQ1	296	K	Chromosome 3B, genomic scaffold, cultivar Chinese Spring	TRAES_3BF067800120CFD_c1	63.302	ATSK(1)VPGATDLGLMPR	-2.1262	2	1
A0A077RT58	79	K	Chromosome 3B, genomic scaffold, cultivar Chinese Spring	TRAES_3BF076300020CFD_c1	56.514	FGDHLVYYEK(1)ALR	-1.1154	3	1
A0A077RT58	99	K	Chromosome 3B, genomic scaffold, cultivar Chinese Spring	TRAES_3BF076300020CFD_c1	64.104	ITGLSGIQAK(1)K	2.658	2	1
A0A077RX76	83	K	Chromosome 3B, genomic scaffold, cultivar Chinese Spring	TRAES_3BF096800100CFD_c1	105.14	IVEQPEK(1)GCPAIR	-0.73225	2	1
A0A077RYD6	323	K	Eukaryotic translation initiation factor 3 subunit L	TRAES_3BF049800050CFD_c1	61.03	SPQYDQILK(1)K	-0.19235	2	1
A0A077S0X9	215	K	Chromosome 3B, genomic scaffold, cultivar Chinese Spring	TRAES_3BF089000020CFD_c1	81.803	EQLAAHFAGK(1)K	-0.01941	2	1
A0A080YUX7	95	K	Chromosome 3B, genomic scaffold, cultivar Chinese Spring	TRAES_3BF064800060CFD_c1	50.127	LVCK(1)K(1)WSR	-3.7266	2	1
A0A080YUX7	96	K	Chromosome 3B, genomic scaffold, cultivar Chinese Spring	TRAES_3BF064800060CFD_c1	50.127	LVCK(1)K(1)WSR	-3.7266	2	1
A0A096UJU8	10	K	Histone H4		114.7	DNIQGITK(1)PAIR	2.4605	2	1
A0A096UJU8	58	K	Histone H4		81.594	K(1)TVTAMDVVYALK	-0.28386	2	1
A0A096UJU8	70	K	Histone H4		117.2	TVTAMDVVYALK(1)R	3.4014	2	1
A0A096UK97	128	K	Aspartic proteinase oryzasin 1		66.989	YK(1)AGASSTYK	0.21656	2	1
A0A096UKQ2	137	K	Probable LL-diaminopimelate aminotransferase, chloroplastic		50.957	ELLFSDGHPVAK(1)DFNR	-1.3024	3	1
A0A096ULV5	324	K	Glucose-6-phosphate 1-dehydrogenase		65.949	LEDVVIGQYK(1)SHTK	-0.05235	3	1
A0A096UMK4	155	K			80.632	GLIAEK(1)NCAPLMLR	1.0659	2	1
A0A096UP27	73	K			73.722	AEGYLK(1)QYSSGGTEK	1.3199	2	1
A0A096URP8	267	K			66.692	LVVNQNK(1)K	0.1261	2	1
A0A096USZ7	18	K	5-methyltetrahydropteroyltriglutamate--homocysteine methyltransferase 1		95.067	ELK(1)FALESFWDGK	-1.3171	2	1
A0A096USZ7	457	K	5-methyltetrahydropteroyltriglutamate--homocysteine methyltransferase 1		75.064	K(1)ISEEEYTNAIK	-0.31884	2	1
A0A096USZ7	468	K	5-methyltetrahydropteroyltriglutamate--homocysteine methyltransferase 1		50.132	KISEEEYTNAIK(1)EEISK	0.95974	3	0.999741
A0A096USZ7	708	K	5-methyltetrahydropteroyltriglutamate--homocysteine methyltransferase 1		87.719	IPSK(1)EEIADR	-2.2107	2	1
A0A096USZ7	739	K	5-methyltetrahydropteroyltriglutamate--homocysteine methyltransferase 1		47.155	K(0.991)YAEVK(0.009)PALTNMVEAAK	-2.9828	2	0.991379
A0A096USZ7	744	K	5-methyltetrahydropteroyltriglutamate--homocysteine methyltransferase 1		57.173	K(0.092)YAEVK(0.908)PALTNMVEAAK	1.0721	3	0.908139
A0A096UUB1	208	K	Putative branched-chain amino acid aminotransferase		58.132	ILSGCTAK(1)R	-1.2041	2	1
A0A0C4BJG7	112	K	Glutamine synthetase		135.13	HNAAK(1)IFNTPK	-2.2477	3	1
A0A0C4BK41	39	K			50.957	TYGLGPYSTSIK(1)TAEK	3.8549	2	1
A9U8G4	6	K	Alcohol dehydrogenase ADH1A		63.426	ATAGK(1)VIK	-1.4985	2	1
A9U8G4	237	K	Alcohol dehydrogenase ADH1A		51.286	K(1)FGCTEFVNPK	0.72375	2	1
A9U8G4	305	K	Alcohol dehydrogenase ADH1A		71.637	DAEFK(1)THPMNFLNER	-0.75685	2	1
A9U8G4	326	K	Alcohol dehydrogenase ADH1A		51.286	GTFFGNFK(1)PR	-1.5885	2	1
A9U8G4	367	K	Alcohol dehydrogenase ADH1A		68.044	AFDLMAK(1)GEGIR	-3.808	2	1
C0SSW5	432	K	Ent-copalyl diphosphate synthase	TaCPS1	113.88	ATQVAFPGEK(1)DDVLR	0.55371	2	1
C6ETA5	42	K	Peroxidase	Prx112-A	79.837	ALATIK(1)SGVAAAVSSDPR	-1.6135	2	1
C7C4X1	120	K	Glyceraldehyde-3-phosphate dehydrogenase	ga3pd	56.202	K(1)VVISAPSK	-1.0895	2	1
C7C4X1	261	K	Glyceraldehyde-3-phosphate dehydrogenase	ga3pd	53.237	AASYDDIK(1)K	0.41633	2	1
F6LAX4	105	K	Protein phosphatase 2A structural subunit		55.261	DK(1)AVESLCR	0.48276	2	1
H9NAV6	134	K	Superoxide dismutase [Cu-Zn]		84.102	GGHELSK(1)STGNAGAR	-0.73526	3	1
L0GED8	16	K	14-3-3 protein	14R2	96.143	EENVYMAK(1)LAEQAER	3.1355	2	1
L0GED8	36	K	14-3-3 protein	14R2	106.57	VAK(1)TADVGELTVEER	-1.223	2	1
L0GED8	75	K	14-3-3 protein	14R2	132.31	IISSIEQK(1)EESR	-1.1293	2	1
L0GED8	142	K	14-3-3 protein	14R2	58.32	YLAEFK(1)AGAER	0.17503	2	1
L0GED8	148	K	14-3-3 protein	14R2	69.331	K(1)EAAENTLVAYK	2.0903	2	1
M5AJV9	27	K	Hemoglobin 1	TaBWHb-1	83.045	K(1)DSANLGLR	-1.0894	2	1
P04464	95	K	Calmodulin		112.96	VFDK(1)DQDGFISAAELR	-0.17067	2	1
P05621	35	K	Histone H2B.2		71.806	RLPAGK(1)TASK	1.063	2	1
P05621	111	K	Histone H2B.2		67.519	YNK(0.999)K(0.001)PTITSR	0.79335	2	0.998668
P05621	134	K	Histone H2B.2		71.148	LVLPGELAK(1)HAVSEGTK	-2.1045	2	1
P05621	142	K	Histone H2B.2		126.07	HAVSEGTK(1)AVTK	-0.89462	2	1
P69326	48	K	Ubiquitin		88.282	LIFAGK(1)QLEDGR	0.11533	2	1
P83970	57	K	Plasma membrane ATPase	ha1	78.098	K(0.018)ESK(0.982)VLK	0.86021	2	0.981592
P83970	442	K	Plasma membrane ATPase	ha1	65.232	K(1)VHSVIEK	-2.0688	2	1
P94058	95	K	Calmodulin TaCaM2-2	TRAES_3BF079400020CFD_c1	93.424	VFDK(1)DQNGFISAAELR	1.3825	2	1
Q03033	161	K	Elongation factor 1-alpha	TEF1	64.224	MDATTPK(1)YSK	-1.1778	2	1
Q03033	172	K	Elongation factor 1-alpha	TEF1	75.911	YEEIVK(1)EVSSYLK	-2.2085	2	1
Q03033	318	K	Elongation factor 1-alpha	TEF1	117.08	RGFVASNSK(1)DDPAK	-2.252	2	1
Q03033	427	K	Elongation factor 1-alpha	TEF1	46.892	QTVAVGVIK(1)GVEK	1.3413	2	1
Q0Q0I7	318	K	Heat shock protein 90	HSP90-2	49.715	AVLFVPK(1)R	1.8293	2	1
Q1XIR9	226	K	4-hydroxy-7-methoxy-3-oxo-3,4-dihydro-2H-1,4-benzoxazin-2-yl glucoside beta-D-glucosidase 1a, chloroplastic	GLU1A	82.59	QFAEVCFK(1)NFGDR	2.754	2	1
Q2L9B8	48	K	Chromosome 3B, genomic scaffold, cultivar Chinese Spring	VATE	65.179	LQLVEAEK(1)K	0.11744	2	1
Q332R4	486	K	ATP synthase subunit alpha	atp1	81.632	SFLEK(1)GGLTNER	2.1024	2	1
Q43207	405	K	70 kDa peptidyl-prolyl isomerase	FKBP70	45.368	K(1)EEGNALFK	-0.80132	2	1
Q5I7K2	91	K	Ribosomal protein S7		62.861	FSGK(1)DVVFVATR	-3.1898	2	1
Q8LRM8	111	K	Translationally-controlled tumor protein homolog	TCTP	54.898	LEGDDLDVFK(1)K	-0.99161	2	1
Q93W25	26	K	Peptidyl-prolyl cis-trans isomerase	CyP3	71.279	IVMELYK(1)DAVPR	-3.0561	2	1
Q93W25	56	K	Peptidyl-prolyl cis-trans isomerase	CyP3	55.688	SGK(0.005)PLHYK(0.995)GSAFHR	1.5371	4	0.994946
Q93W25	161	K	Peptidyl-prolyl cis-trans isomerase	CyP3	48.376	SGTCSK(1)QVVIADCGQL	-1.4556	2	1
Q9FXQ9	79	K	TaWIN1	TaWIN1	94.717	IISSIEQK(1)EEGR	1.8871	2	1
Q9SP56	78	K	Glutathione S-transferase	GST1	81.771	K(0.999)NK(0.001)PELLK	-0.24526	2	0.998756
U5HTD8	15	K	Ribosomal protein S20	rps20	47.082	SGK(1)LGFEGTQEVQHR	-1.2555	3	1
W4ZM65	99	K	Nucleoside diphosphate kinase		86.944	TFIAIK(1)PDGVQR	2.0705	2	1
W4ZM65	176	K	Nucleoside diphosphate kinase		66.004	K(1)LIGATDPSK	0.16928	2	1
W4ZM65	185	K	Nucleoside diphosphate kinase		128.29	LIGATDPSK(1)SEPGTIR	2.2278	2	1
W4ZN48	50	K			55.437	FFSGAVVCDDAGPK(1)CR	2.4684	2	1
W4ZPF0	108	K			50.827	K(1)GASSVEGVEVK	1.1628	2	1
W4ZQ30	101	K			41.164	SNLPATSMGK(1)K	-1.3295	2	1
W4ZTS6	294	K	Putative patellin family protein		47.506	VVLIVNNPTSK(1)K	-0.042673	2	1
W4ZZ26	468	K	Dihydrolipoyl dehydrogenase		40.88	EKADNEGFEVSVVK(1)TSFK	1.593	3	0.999622
W5A0B2	311	K	Glutamyl-tRNA synthetase, cytoplasmic		44.238	LDMQDPNK(1)SLRDPVYYR	2.4607	3	1
W5A8B5	32	K	70 kDa heat shock protein		111.12	GIDVVLNEESK(1)R	-1.0865	2	1
W5A8B5	270	K	70 kDa heat shock protein		52.49	VACEK(0.969)LK(0.031)K	-1.62	2	0.96889
W5A8B6	112	K	3-N-debenzoyl-2-deoxytaxol N-benzoyltransferase		97.797	AK(1)SDFFVSMGQR	2.1115	2	1
W5A8E0	50	K	60S ribosomal protein L18		52.579	FNAVILK(1)R	-1.3289	2	1
W5AC28	157	K	Dehydroascorbate reductase		73.448	INPEGK(1)VPVYNGGDGK	2.5533	2	1
W5ADG5	26	K			76.332	HLTGEFEK(1)K	0.96205	2	1
W5ADG5	131	K			122.33	K(0.136)K(0.864)NLQYYEISAK	2.602	2	0.86366
W5ADV2	306	K	Chaperone protein dnaJ 10 isoform 1		67.418	K(1)LGTIFQGAESLYHR	4.2861	2	1
W5AFF5	42	K			75.376	GVGYEYVEEDLK(1)SK	-1.5042	2	1
W5AH95	24	K			65.184	AMGVELDLSDK(1)PVGLGVR	-0.031484	2	1
W5AIB2	94	K	Malate dehydrogenase		130.12	KDVMTK(1)NVSIYK	-2.2073	2	1
W5AIB2	140	K	Malate dehydrogenase		50.358	EFAPSIPEK(1)NISCLTR	0.8598	2	1
W5AJ14	84	K			72.321	VVGAIK(1)EELTNK	-0.61603	2	1
W5ALB9	251	K	Asparaginyl-tRNA synthetase, cytoplasmic 3		81.651	EKGDAVAQLK(1)AAK	-0.36579	2	1
W5AM85	139	K	Dihydrolipoyl dehydrogenase		61.56	GIEGLFK(1)K	-0.42242	2	1
W5AMU3	8	K	C-1-tetrahydrofolate synthase, cytoplasmic		132.51	AQIIDGK(1)AIAAEIR	-0.045691	2	1
W5AN09	103	K	Replication protein A 70 kDa DNA-binding subunit E		41.399	KDGTETQK(1)R	-3.5305	2	0.999881
W5ANU0	145	K	Probable glutathione S-transferase GSTF1		54.066	K(1)VLEVYEAR	0.31286	2	1
W5AP87	146	K	Nucleotide/nucleic acid binding protein		47.187	VK(1)AAK(1)PLNNK	2.2379	2	1
W5AP87	149	K	Nucleotide/nucleic acid binding protein		47.187	VK(1)AAK(1)PLNNK	2.2379	2	1
W5AQ91	174	K	Peroxidase		103.55	TTAAIVK(1)R	-0.6201	2	1
W5AQ91	180	K	Peroxidase		87.647	FAESK(1)DAFFGQFAR	-0.2782	2	1
W5AS89	276	K	Peroxidase		90.453	SDQGLIDHPTTK(1)R	-0.83177	3	1
W5AS89	310	K	Peroxidase		80.316	MSNMDLLTGNK(1)GEIR	-0.39306	2	1
W5ASX4	208	K	OSJNBb0022F23.5 protein		56.404	LQK(1)MKSDVR	-0.16202	2	0.999958
W5AV98	112	K			51.572	LLDK(1)MSK	-0.11687	2	1
W5AZC4	226	K			41.242	AMIATIPQK(1)R	-1.2401	2	1
W5B4W2	204	K			88.427	VFCK(1)AGEDYSLTAR	-1.4965	2	1
W5B7Z6	17	K	Adenosylhomocysteinase		113.54	VK(1)DLSQADFGR	2.8838	2	1
W5B7Z6	211	K	Adenosylhomocysteinase		126.77	LVGVSEETTTGVK(1)R	-2.7063	2	1
W5B7Z6	237	K	Adenosylhomocysteinase		89.047	SK(1)FDNLYGCR	-1.6272	2	1
W5B8Y5	248	K	Mevalonate kinase, putative, expressed		80.719	NTK(1)ALVAGVSER	2.0853	2	1
W5BBN4	198	K	Peroxidase		85.185	DLAVLSGAHTIGK(1)AHCSAFSPR	1.4427	3	1
W5BD38	108	K	Pyruvate kinase		135.55	QLLGQHAK(1)R	0.93352	2	1
W5BE66	200	K	Peroxidase		72.315	DAFFAQFAK(1)SMAK	2.4174	2	1
W5BF08	370	K	Methylmalonate semi-aldehyde dehydrogenase		77.221	ICK(1)LVQSGADSGAR	-0.020284	2	1
W5BGQ4	56	K	3-oxoacyl-[acyl-carrier-protein] synthase		78.95	GFSSEGYIDGK(1)NDR	-2.263	2	1
W5BGZ1	396	K	Putative AMP-dependent synthetase and ligase superfamily protein		74.173	TATGK(1)IQR	1.8112	2	1
W5BKE1	9	K			44.648	MFGFGHHHK(1)DQAPAASGPNQIFK	2.1446	3	1
W5BME8	127	K	Minor allergen Alt a 7		52.095	VPETLPEEVLGK(1)MHAAPGR	-0.46735	3	1
W5BMW7	15	K			69.275	K(1)LDGYLLSR	-3.0946	2	1
W5BP86	238	K			86.772	SLGAAVIYNK(1)K	0.58047	2	1
W5BS00	26	K	Glutamate dehydrogenase		100.93	LEK(1)SLLIPFR	1.7692	2	1
W5BSD6	463	K	Probable nucleoredoxin 1-1		48.773	TVNTDAK(1)TSLAVHGADAFPFTSER	0.67445	3	1
W5BUJ0	100	K	Sulfotransferase		145.49	NLDVNK(1)TGGAER	0.59315	2	1
W5BZK0	49	K	OSJNba0093F12.4 protein		50.703	NEK(0.94)EAK(0.06)EK	1.3463	2	0.940043
W5C066	77	K			57.802	VVTIDGYEDVPVNSEK(1)SLQK	0.83822	2	1
W5C066	81	K			100.44	SLQK(1)AVANQPISVAIEAGGR	1.3378	3	1
W5C4S4	80	K			81.157	AVDSENQK(1)NLLSDPWR	-0.24783	2	1
W5C595	154	K	Ascorbate peroxidase		101.2	GFIAEK(1)NCAPLMLR	-2.3174	2	1
W5C6I8	146	K	OSJNBb0067G11.10 protein		48.899	EHVLLAK(1)TLGVAK	-0.76974	2	1
W5C6I8	439	K	OSJNBb0067G11.10 protein		42.52	TIAVGK(1)VVDVPPVGR	-0.18672	2	1
W5C6V4	108	K	Putative 12-oxophytodienoate reductase 5		119	RLELNAPLNK(1)YNR	-1.3918	2	1
W5C899	19	K	Peroxidase		44.511	K(1)CPAAEIIVR	-0.73125	2	1
W5C899	246	K	Peroxidase		94.85	YYTNLLK(1)R	-4.3542	2	1
W5CEG1	9	K	Fructose-bisphosphate aldolase		64.121	MVTPGSDAK(1)K	-1.536	2	1
W5CFF0	43	K	Ubiquitin carboxyl-terminal hydrolase		58.479	DGQK(1)LMMIGTADEIVK	0.36278	2	1
W5CG78	38	K	Hypothetical_protein		55.755	VK(1)DLPAPEFGSLQSWER	1.6571	2	1
W5CI72	196	K	Ubiquitin homolog		81.92	IIFAGK(1)RLEDGR	-2.2112	2	1
W5CJE5	27	K	Fructose-bisphosphate aldolase		141.55	GILAIDESSATCGK(1)R	0.18702	2	1
W5CK42	238	K			55.724	VYGISFPDSK(1)R	1.6909	2	1
W5CKV1	21	K	40S ribosomal protein S5, putative, expressed		68.626	K(1)AQCPIIER	0.48845	2	1
W5CMA3	361	K	Peroxisomal fatty acid beta-oxidation multifunctional protein		69.92	TIAGNLEGLVK(1)R	-2.0872	2	1
W5CMD2	70	K	Triosephosphate isomerase		56.081	LRPEIQVAAQNCWVK(1)K	0.2854	3	1
W5CME6	46	K			110.38	YLK(1)VSEASVNR	-2.1524	2	1
W5CN13	41	K	60S ribosomal protein L11		69.747	VLEQLSGQSPVFSK(1)AR	-1.7386	2	1
W5CPX1	450	K	Chromosome 3B, genomic scaffold, cultivar Chinese Spring	TRAES_3BF139100030CFD_c1	103.14	GIIK(1)ASDPEQTAR	0.50659	2	1
W5CRU6	11	K	Chromosome 3B, genomic scaffold, cultivar Chinese Spring	TRAES_3BF021900080CFD_c1	47.621	APGLYTDIGK(1)K	0.26146	2	1
W5D0E3	225	K	Fructose-bisphosphate aldolase	TRAES_3BF107400010CFD_c1	74.905	ALNDQHVLLEGTLLK(1)PNMVTPGSDAK	1.8985	3	1
W5D0E3	354	K	Fructose-bisphosphate aldolase	TRAES_3BF107400010CFD_c1	51.39	GDATLGEGASESLHVK(1)DYK	0.88541	2	1
W5D322	416	K	Chromosome 3B, genomic scaffold, cultivar Chinese Spring	TRAES_3BF013300030CFD_c1	44.925	DAILSGK(1)FDQVR	-2.1615	2	1
W5D4G1	143	K	Chromosome 3B, genomic scaffold, cultivar Chinese Spring	TRAES_3BF024700350CFD_c1	95.183	YLAEFK(1)SGTER	0.16948	2	1
W5D4G1	149	K	Chromosome 3B, genomic scaffold, cultivar Chinese Spring	TRAES_3BF024700350CFD_c1	66.022	K(1)DAAENTMVAYK	-1.7504	2	1
W5D4Q6	36	K	Phospholipase D	TRAES_3BF048200040CFD_c1	70.783	K(1)FVEGIEETVGVGK	-3.5857	2	1
W5D593	299	K	Chromosome 3B, genomic scaffold, cultivar Chinese Spring	TRAES_3BF021900060CFD_c1	46.73	AFYEEEVK(1)R	-2.1087	2	1
W5D5L4	14	K	Fructose-bisphosphate aldolase	TRAES_3BF044000030CFD_c1	105.06	YKDELIK(1)NAAYIGTPGK	0.13976	2	0.999997
W5D5L4	38	K	Fructose-bisphosphate aldolase	TRAES_3BF044000030CFD_c1	163.8	GILAADESTGTIGK(1)R	0.97125	2	1
W5D5L4	128	K	Fructose-bisphosphate aldolase	TRAES_3BF044000030CFD_c1	41.933	VDKGTIELAGTNGETTTQGFDDLGK(1)R	2.6084	3	0.999933
W5D5L4	225	K	Fructose-bisphosphate aldolase	TRAES_3BF044000030CFD_c1	61.709	ALNDQHVLLEGTLLK(1)PNMVTPGSDSK	1.9748	3	1
W5D5L4	354	K	Fructose-bisphosphate aldolase	TRAES_3BF044000030CFD_c1	52.366	GDATLAEGASESLHVK(0.966)DYK(0.034)Y	1.2897	3	0.966075
W5D700	31	K	Chromosome 3B, genomic scaffold, cultivar Chinese Spring	TRAES_3BF070600020CFD_c1	46.378	IIMK(1)DRPDVK	1.5804	2	1
W5D8U0	67	K			45.829	IK(1)EK(1)LPGHH	-1.881	2	1
W5D8U0	69	K			45.829	IK(1)EK(1)LPGHH	-1.881	2	1
W5D911	224	K			82.59	MLEK(1)IGTPEALALR	-1.4056	2	1
W5D967	25	K	Small ubiquitin-related modifier		60.301	K(1)LMNAYCDR	-0.63992	2	1
W5DE07	14	K			101.65	K(1)QAQQYYR	-0.35209	2	1
W5DEL1	250	K			69.747	MEMTIK(1)YIDPTYMIR	1.6721	2	1
W5DF75	61	K			77.506	DNVLK(1)MEAQLVK	-0.40979	2	1
W5DFE7	19	K	Chromosome 3B, genomic scaffold, cultivar Chinese Spring	TRAES_3BF059300030CFD_c1	83.758	TTQALFYNYK(1)QLPIQR	1.3747	2	1
W5DFE7	100	K	Chromosome 3B, genomic scaffold, cultivar Chinese Spring	TRAES_3BF059300030CFD_c1	70.555	SAAASSMSALK(1)QPTVR	-0.461	2	1
W5DK89	60	K			142.12	APIGQEVEGK(1)R	0.77328	2	1
W5DK89	62	K			47.499	K(1)YVIRPYTPISDPDSK	1.359	3	1
W5DK89	110	K			52.721	MSQHFANLKPGDVLEVK(1)GPIEK	-1.6833	4	0.999641
W5DKH1	179	K	1-deoxy-D-xylulose 5-phosphate reductoisomerase, chloroplastic		85.469	K(1)FAANLQPSSSGR	0.34507	2	1
W5DKY3	18	K			88.338	FAK(1)DGLIQYR	-1.3657	2	1
W5DMQ7	203	K	Alcohol dehydrogenase 2		52.391	K(1)FGCTDFVNPK	-1.5918	2	1
W5DMQ7	271	K	Alcohol dehydrogenase 2		81.157	EAVFK(1)TSPMNLLNER	1.1936	2	1
W5DNC4	644	K			44.252	LMEHMK(1)HLTK(1)VK	-1.6154	2	1
W5DNC4	648	K			44.252	LMEHMK(1)HLTK(1)VK	-1.6154	2	1
W5DPE9	191	K	21 kDa protein		67.519	LQEQPAFDK(1)K	0.84197	2	1
W5DPE9	199	K	21 kDa protein		105.2	QFISHMK(1)R	0.56247	2	1
W5DPE9	218	K	21 kDa protein		64.104	LEGDDLDAFK(1)K	-0.36623	2	1
W5DPE9	226	K	21 kDa protein		50.305	NVESATK(1)YLLSK	-0.56163	2	1
W5DT29	49	K	AT3G01150 protein		70.165	IVNTK(1)SGVGANR	-2.3455	2	1
W5DUR8	271	K			57.288	EAVFK(1)THPMNFLNER	-0.012772	3	1
W5DX10	300	K			76.073	IAGAGEK(1)FHQK	-0.035156	2	1
W5DXM2	376	K			94.309	EYLSALAK(1)R	-0.43633	2	1
W5DXM2	389	K			73.435	NTTAYENYK(1)R	0.45579	2	1
W5DZG0	74	K	70 kDa heat shock protein		52.814	NQVAMNPINTVFDAK(1)R	2.3329	2	1
W5DZG0	191	K	70 kDa heat shock protein		58.093	IINEPTAAAIAYGLDK(1)K	-1.6284	2	1
W5DZG0	252	K	70 kDa heat shock protein		69.03	MVNHFVQEFK(1)R	1.4292	2	1
W5DZG0	429	K	70 kDa heat shock protein		47.894	NTTIPTK(1)K	-2.1362	2	1
W5DZG1	130	K	Histone H2A		48.998	INPVLLPK(1)R	-2.2731	2	1
W5E6K5	106	K	Adenylosuccinate lyase		50.87	QIPK(1)AGEVGSSTMPHK	-0.64369	3	1
W5E6L5	81	K			72.29	GVTANTYTTK(1)QVVK	1.8816	2	1
W5EAV4	109	K	Glyoxalase family protein, expressed		91.355	GTQLFEK(1)SQPDGR	0.65877	2	1
W5EDP7	110	K			84.508	LCK(1)QTFAYSSGSK	0.63147	2	1
W5EEU0	617	K			47.712	TVPFSENLK(1)R	1.6216	2	1
W5EI90	263	K			42.348	VTGEAIK(1)HSQGEGHPVK	-1.6367	3	1
W5EJD1	247	K			83.692	LAALLQHEVK(1)PK	3.629	2	1
W5EJK0	30	K	L-ascorbate peroxidase 1, cytosolic		110.35	ALIAEK(1)NCSPLMLR	-1.4406	2	1
W5EJK0	136	K	L-ascorbate peroxidase 1, cytosolic		92.495	LPDATK(1)GSDHLR	1.9489	2	1
W5EMA7	30	K	Proteasome subunit alpha type		71.879	LYQVEYAFK(1)AVK	-0.44466	2	1
W5EMA7	181	K	Proteasome subunit alpha type		62.081	EQEAINFLEK(1)K	-0.85376	2	1
W5ENP2	564	K	Putative phosphoglucomutase		60.657	IYIEQYEK(1)DSSK	-0.42745	2	1
W5EP23	24	K			87.429	AK(1)ADADCWVPGIGR	-0.13384	2	1
W5EP23	44	K			171.81	NTEAYVLK(1)DQETR	-0.57768	2	1
W5ER88	240	K	Serpin-ZXA		64.827	LPYQQGEDK(1)R	-0.56389	2	1
W5ES41	82	K			62.357	ILGPK(1)ASCISFK	3.3302	2	1
W5ES41	284	K			77.062	ASNPFVNLK(1)K	-1.3231	2	1
W5ESI8	363	K	Adenylyl cyclase-associated protein		61.361	SGVVTSSAAAPAPAK(1)TSR	-0.2124	2	1
W5ET88	458	K	5-methyltetrahydropteroyltriglutamate--homocysteine methyltransferase 2		73.881	K(1)ISEEEYVSAIK	1.7452	2	1
W5EU71	39	K	Putative formate--tetrahydrofolate ligase		103.67	IFHEASQSDK(1)ALFNR	-0.95586	2	1
W5EUJ6	27	K			117.7	AIGVEINK(1)QVGNR	0.33241	2	1
W5EW84	175	K	Long chain acyl-CoA synthetase		79.089	EVQQSLSK(1)AAK	-1.055	2	1
W5EWH0	145	K			55.196	K(1)TSLGEVEVR	-0.82476	2	1
W5F180	209	K	DEAD-box ATP-dependent RNA helicase 37		50.978	K(1)FAYQTGVK	1.2308	2	1
W5F377	69	K	Polyadenylate-binding protein		115.54	VATDPAGESK(1)GYGFVQYER	-0.71154	3	1
W5F377	98	K	Polyadenylate-binding protein		58.981	K(1)VYVGPFVR	1.8183	2	1
W5F6B3	281	K			73.498	FFTSDGGLNK(1)TDIK	-2.8558	2	1
W5F6E9	50	K	Cysteine synthase		119.45	LESMEPCSSVK(1)DR	-0.61112	2	1
W5F8D5	98	K	Citrate synthase		59.227	AALSDEYFIK(1)R	-1.3288	2	1
W5F9V0	213	K	Mpp10 protein, expressed		48.028	K(1)K(1)RRYAESHK	0.71773	2	1
W5F9V0	214	K	Mpp10 protein, expressed		48.028	K(1)K(1)RRYAESHK	0.71773	2	1
W5FB78	6	K			45.28	AAVLK(1)VYADR	0.44851	2	1
W5FCR7	197	K	Putative acetyl-CoA C-acyltransferase		71.853	GK(1)PAVLVDKDESLDKFDAAK	-0.67408	3	0.999889
W5FCT7	467	K	Glycosyl hydrolase family 81 protein		63.32	K(1)CGASYTR	-0.75583	2	1
W5FDK4	132	K			61.344	K(1)PGNPQNVR	0.45757	2	1
W5FDQ4	26	K			74.537	VVTPSPHK(1)TFR	0.68823	3	1
W5FEZ3	46	K	40S ribosomal protein S12		94.09	SSAHDGLVK(1)GLR	1.602	2	1
W5FEZ3	115	K	40S ribosomal protein S12		62.528	K(1)VVGCSCVVVK	0.48805	2	1
W5FF28	232	K	Lipoxygenase		83.045	K(1)LSQTNPDR	-0.49238	2	1
W5FF37	851	K	Alpha,alpha-trehalose-phosphate synthase [UDP-forming] 6		43.761	YYLDEPADIK(1)R	-0.94205	2	1
W5FGH0	11	K	UTP--glucose-1-phosphate uridylyltransferase 1		94.203	AAAAVAADSK(1)IDNLR	-2.1996	2	1
W5FGH0	406	K	UTP--glucose-1-phosphate uridylyltransferase 1		72.789	K(1)VANFLAR	0.62177	2	1
W5FGP5	33	K	50S ribosomal protein L4		51.286	K(0.258)PYK(0.871)QK(0.871)GTGRAR	-2.6835	2	0.871183
W5FGP5	35	K	50S ribosomal protein L4		51.286	K(0.258)PYK(0.871)QK(0.871)GTGRAR	-2.6835	2	0.871183
W5FHZ8	15	K			94.85	AK(1)DLLYR	1.9037	2	1
W5FHZ8	46	K			50.358	K(1)ADLILGEIQSQIK	2.2849	2	1
W5FI90	64	K	Late embryogenesis abundant proteins-like		76.301	IEEAVGFGK(1)PSADVAR	-2.0255	2	1
W5FK58	183	K			80.706	FHYCTINK(1)R	1.5856	2	1
W5FM79	16	K	Putative ubiquitin-conjugating enzyme family		120.63	RIIK(1)ETQR	-0.27125	2	1
W5FNZ3	138	K	Glutathione S-transferase 4		58.693	DVDQGLVDESVEK(0.95)LK(0.05)K	2.1396	2	0.949885
W5FNZ3	141	K	Glutathione S-transferase 4		68.657	K(1)LLEVYEAR	4.0079	2	1
W5FPI0	9	K			62.088	AATIQSVK(1)AR	2.848	2	1
W5FPI0	341	K			64.374	VAK(1)AIQEK	0.57516	2	1
W5FPI0	346	K			87.647	AIQEK(1)SCNALLLK	2.3894	2	1
W5FYH5	110	K	AT4G31180 protein		142.45	GSAQTLRPVSK(1)K	-1.0994	2	1
W5FYN0	60	K	26S proteasome non-ATPase regulatory subunit 12 homolog A		70.197	TLNDQIVVLSK(1)R	2.3486	2	1
W5FZ18	177	K	Putative acyl-activating enzyme		102.07	TASNK(1)LLR	1.0344	2	1
W5FZE9	13	K			82.609	LENQK(1)EVIVDQTGER	1.7613	2	1
W5G100	381	K	Pyruvate kinase		103.91	VFNQDLYFK(1)R	4.1781	2	1
W5G100	385	K	Pyruvate kinase		62.999	TVK(1)YVGEPMTHLESIASSAVR	-1.1429	3	1
W5G125	232	K	Elongation factor 2		50.305	MYASK(1)FGVDEVK	-3.1159	2	1
W5G1Y0	335	K			51.727	GGPNYQTGLAK(1)MR	-0.84452	2	1
W5G376	121	K	Pathogeneis protein 10		92.38	LEAAGEGACVAK(1)LR	-0.19517	2	1
W5G4Q4	342	K	Dipeptidyl peptidase IV-like protein		82.01	K(1)FQQLSPEMVQFTGK	-3.3869	2	1
W5G4Q4	372	K	Dipeptidyl peptidase IV-like protein		82.671	K(1)YGPPPYR	-1.1435	2	1
W5G5H3	67	K	Glyceraldehyde-3-phosphate dehydrogenase		55.011	VK(0.001)DSK(0.999)TLLFGQK	-2.5994	2	0.998761
W5GA68	79	K		PFP-ALPHA	53.625	AANVPDAK(1)VISEHPAVR	0.23506	3	1
W5GCJ5	8	K			44.925	K(1)YTYAATEPGGR	3.3239	2	1
W5GCJ7	13	K	Histone H2B		47.606	K(0.008)PVEK(0.992)TPAGK	0.56114	2	0.991928
W5GGF1	16	K	Histone H2B		68.41	KPVATAEK(1)TTAGK	0.07144	2	0.999996
W5GGS1	333	K			48.423	VLSK(1)SVGPR	2.9332	2	1
W5GIL5	82	K			74.876	K(1)DGYNDFNTFYMQAASGTK	2.5139	2	1
W5GIL5	356	K			92.039	VPLEYVK(1)YTDR	-0.43185	2	1
W5GJ91	490	K	Aconitate hydratase		44.788	TSLAPGSGVVTK(1)YLLK	-0.72922	2	1
W5GRK0	585	K	Aminopeptidase M1-A		75.376	K(1)AAYVALMQTVNK	-1.651	2	1
W5GST4	284	K	Acetyltransferase component of pyruvate dehydrogenase complex		42.068	GELNPLQEASGGK(1)K	2.0714	2	1
W5GU78	21	K	Putative subtilase family protein		52.071	GK(1)AVGMAPGAR	-2.8353	2	1
W5GV75	127	K			46.065	YDHHQK(1)GFNEVFGHGFNTK	1.0058	4	1
W5GYF2	105	K			76.795	VK(1)LLIQNQDEMIK	0.27256	2	1
W5GYF2	116	K			119.45	LLIQNQDEMIK(1)AGR	0.18554	2	1
W5GYF2	240	K			84.297	TLK(1)SDGIAGLYR	2.8911	2	1
W5GYF2	336	K			58.024	SSLDAFQQILAK(1)EGAK	-1.5357	2	1
W5GYF2	344	K			66.708	SLFK(1)GAGANILR	-1.4476	2	1
W5GYL0	16	K	Histone H2A		94.717	SVK(1)AGLQFPVGR	4.2402	2	1
W5GYX5	62	K	Glyceraldehyde-3-phosphate dehydrogenase	GAPC8	90.709	HHEVK(1)VK	-1.3906	2	1
W5GYX5	67	K	Glyceraldehyde-3-phosphate dehydrogenase	GAPC8	56.514	VK(0.009)DSK(0.991)TLLFGEK	1.185	2	0.991194
W5GYX5	120	K	Glyceraldehyde-3-phosphate dehydrogenase	GAPC8	57.532	K(1)VIISAPSK	-0.6137	2	1
W5GYX5	128	K	Glyceraldehyde-3-phosphate dehydrogenase	GAPC8	52.72	VIISAPSK(1)DAPMFVCGVNEK	-2.1753	2	1
W5GYX5	196	K	Glyceraldehyde-3-phosphate dehydrogenase	GAPC8	112.44	TVDGPSSK(1)DWR	-0.23692	2	1
W5GYX5	217	K	Glyceraldehyde-3-phosphate dehydrogenase	GAPC8	71.202	AASFNIIPSSTGAAK(1)AVGK	0.16237	2	1
W5GYX5	261	K	Glyceraldehyde-3-phosphate dehydrogenase	GAPC8	92.65	PATYDQIK(1)AAIK	-1.5553	2	1
W5GZB8	185	K			95.483	K(0.155)K(0.845)DVPQYK	0.083449	2	0.844522
W5H0N7	90	K	Putative far-red impaired response protein		92.939	TPAPACNVVK(1)QAR	-0.92004	2	1
W5H3N4	115	K	Proteasome subunit alpha type		136.24	LADK(1)AQVCTQR	-1.5059	2	1
W5H454	80	K	Luminal-binding protein 3		95.205	LIGEAAK(1)NQAAVNPER	0.61054	2	1
W5H462	281	K			76.357	K(1)RPPLATSEK	-1.3033	2	1
W5H4V7	35	K	Phosphoglycerate kinase		73.672	ADLNVPLDDAQK(1)ITDDTR	-0.09257	2	1
W5H4V7	125	K	Phosphoglycerate kinase		142.62	FYK(1)EEEKNDPEFAK	-1.6396	2	1
W5H4V7	129	K	Phosphoglycerate kinase		133.86	FYKEEEK(1)NDPEFAK	0.069627	2	1
W5H4V7	202	K	Phosphoglycerate kinase		131.54	KPFAAIVGGSK(1)VSSK	-0.69936	2	1
W5H4V7	264	K	Phosphoglycerate kinase		85.51	GVK(1)LLLPTDVVVADK	-2.1028	2	1
W5H501	96	K	60 kDa chaperonin beta subunit		88.075	NVVLESK(1)YGPPR	2.7124	2	1
W5H5C8	169	K	Flavone 3'-O-methyltransferase 1		84.605	NHSIIITK(1)K	1.657	2	1
W5H836	108	K			58.794	LPEK(1)IGGDLPGVHYIR	0.85033	3	1
W5H8Z0	12	K	Elongation factor gamma1		111.34	ALVLHSGSGNK(1)NAFK	-0.39342	2	1
W5H8Z0	217	K	Elongation factor gamma1		84.892	QAEVVPPVQK(1)K	0.89897	2	1
W5H910	22	K			127.18	VAMSCGGCSGAVK(1)R	-1.8143	2	1
W5H9B4	570	K			53.237	ALVMAMEK(1)K	-0.10074	2	1
W5HB60	205	K	T-complex protein 1 subunit gamma		60.55	IILLDCPVEYK(1)K	1.6274	2	1
W5HDD8	38	K			112.64	YVHQGK(1)GMLQR	1.506	2	1
W5HDD8	148	K			105.89	PSMSK(1)SIGNGVQFLNR	-1.5242	2	1
W5HDD8	164	K			111.79	HLSSK(1)LFQDK	-1.4128	2	1
W5HDD8	235	K			82.449	FQELGLEK(1)GWGDTAK	1.8278	2	1
W5HDD8	319	K			88.075	IK(1)QQGLDITPK	1.0339	2	1
W5HDD8	351	K			94.09	LEK(1)VIGTEHTDILR	-2.4191	3	1
W5HDD8	440	K			73.877	TK(1)YPNSDIYLDK	-2.4201	2	1
W5HDD8	611	K			77.631	DLANLVIVAGDHGK(1)ESK	-0.76579	3	1
W5HDD8	743	K			94.309	MSEGGLK(1)R	-1.5354	2	1
W5HDD8	790	K			56.205	YLEMFYALK(1)YR	0.31576	2	1
W5HDT6	58	K	Uncharacterized binding protein		40.352	LEPYIK(1)K	0.52019	2	1
W5HDU1	32	K	HIPL1 protein, putative, expressed		69.258	DLYLLTSK(1)GVYR	0.16392	2	1
W5HG40	116	K	Proteasome activator subunit 4-like		73.435	NMGPEGWK(1)VR	-1.637	2	1
W5HH73	176	K	T-complex protein 1 subunit alpha		84.365	SLHDALCIVK(1)R	2.0818	3	1
W5HK74	439	K			113.38	K(1)FVAQGAYDTR	-0.10427	2	1
W5HK74	476	K			69.224	IPAK(1)TLDAFYSR	0.60806	2	1
W5HNQ2	568	K			82.877	ALDTEGIDSVK(1)ISNR	-0.42554	2	1
W5HRZ5	53	K	HMG protein		63.302	AIAAYNK(1)GESAAAAAPK	2.105	2	1
W5HUF2	31	K	Proteasome subunit beta type		53.751	LHELANK(1)R	0.13465	2	1
W5HVJ9	64	K			65.278	FAQDYANK(1)R	0.56903	2	1
W5HXK8	308	K	At2g46750		52.898	GCAIEGLCVCSK(1)DSHCAPEK	0.17345	3	1
W5HXV0	246	K	Fructokinase-2		68.972	LLIVTDGEK(1)GCR	1.9394	2	1
W5HYY0	330	K	Peroxidase		45.992	LSMPAGSK(1)GGIR	-1.8074	2	1
W5HZB1	124	K			59.975	SDFDHLASNTYK(1)QDGGLYDEK	2.7956	3	1
W5HZX3	158	K	3-hydroxyisobutyryl-CoA hydrolase-like protein 3, mitochondrial		77.185	AVLVDK(1)DQNPK	1.1063	2	1
W5I0B0	63	K	Eukaryotic initiation factor 4A-1		81.157	GIYAYGFEK(1)PSAIQQR	-2.712	2	1
W5I0B0	127	K	Eukaryotic initiation factor 4A-1		102.73	ELAQQIEK(1)VMR	-2.892	2	1
W5I0B0	245	K	Eukaryotic initiation factor 4A-1		53.255	ILVK(1)RDELTLEGIK	2.2667	2	1
W5I0B0	292	K	Eukaryotic initiation factor 4A-1		50.805	K(1)VDWLTDK	-1.5504	2	1
W5I281	232	K			56.527	MYASK(1)FGVDEAK	-2.5278	2	1
W5I281	471	K			111.77	NATLTNEK(1)EVDACPIR	2.3314	2	1
W5I281	571	K			97.813	ETVLEK(1)SCR	-0.88462	2	1
W5I281	722	K			58.079	RVIYASQLTAK(1)PR	-1.223	3	1
W5I3J1	37	K	Histone H3		114.7	KYQK(1)STELLIR	1.3387	2	0.999958
W5I3J1	60	K	Histone H3		92.856	EIAQDFK(1)TDLR	-0.98656	2	1
W5I3J1	103	K	Histone H3		75.764	VTIMPK(1)DIQLAR	-0.32292	2	1
W5I4H7	59	K	Vesicle-associated protein 1-2		77.53	DK(1)FLVQSVVAPSGINVK	-1.2711	2	1
W5I6K9	127	K	Annexin		93.106	LAHSEAK(1)LLHEK	1.1019	2	1
W5I7H7	21	K	Acyl-CoA-binding protein		110.35	AK(1)TLPDTTTNESK	0.053626	2	1
W5I7H7	85	K	Acyl-CoA-binding protein		118.48	SKEEAMADYITK(1)VK	-0.26904	2	1
W5I8F2	214	K	Putative oxidoreductase, aldo/keto reductase family protein		97.797	IK(1)NLDSNIDSLK	0.79752	2	1
W5IA32	274	K			47.712	K(1)GVIIVNNAR	-0.54551	2	1

## Sheet: Table S2
Table S2. Conservation of lysine malonylated proteins
Triticum aestivum	Bacillus amyloliquefaciens	Escherichia coli	Saccharopolyspora erythraea	Oryza sativa	Synechocystis	Homo sapiens	Mus musculus	Number of ortholog	Numberof proteins
Q332R4	154687798	P0ABB0	A4FN29	P0C522	P27179	P25705	Q03265	7	7
W5AZC4	154687458					Q04828	P70694	3	38
W5D322	154687528							1	47
W4ZM65	154686521			Q5TKF4		Q32Q12	P15532	4	17
W5BGQ4	154685568	P0AAI5			P73283	Q9NWU1		4	17
W5IA32	154686553	P37666	A4FMQ3	Q9SXP2	P73821	O43175	Q91Z53	7	7
W5I0B0	154684961	P0A8J8				Q14240	P10630	4	17
A0A0C4BK41	154684588			Q5SNC0	P73437	P35998	Q8BVQ9	5	8
Q0Q0I7	154688081	P0A6Z3				P07900	P07901	4	17
W5DZG0	154686807	P0A6Y8		Q53NM9	P22358	P11142	P63017	6	13
C7C4X1	154687531	P0A9B2		Q0J8A4	P49433	P04406	P16858	6	13
W5H501	154685103	P0A6F5	A4F749	Q9LWT6	Q05972	P10809	P63038	7	7
Q1XIR9	154685651							1	47
W5GJ91	154686213	P25516	A4FGA7			P48200	P28271	5	8
W5H4V7	154687530	P0A799	A4FBM5	Q655T1	P74421	P00558	P09411	7	7
W5FCR7	154687392		A4FMY4	Q6K3Z3	P73825	P24752	Q8QZT1	6	13
A0A096ULV5	154686647	P0AC53			P73411	P11413		4	17
W5I8F2	154688079	P77256						2	31
W5BS00	154686542	P00370		Q7XN06		P00367	P26443	5	8
W5F180	154684961	P0A8J8				O00571	Q62167	4	17
W5EP23	154684600	P0A8N3				Q15046	Q99MN1	4	17
W5GYX5	154687531	P0A9B2		Q7FAH2	P49433	P04406	P16858	6	13
W5AMU3	154686695	P24186	A4FP42	Q5WN02		P11586	Q922D8	6	13
W5F6E9	154684592	P0ABK5					Q91WT9	3	38
W5CPX1	154685972			Q9LDN2		P11172	P13439	4	17
W5BD38	154687051	P0AD61	A4FLI0		P73534	P14618	G3X925	6	13
W5BF08	154688077		A4F9Q3	Q6Z4E4		Q02252	Q9EQ20	5	8
W5DEL1	154687052	P0A796				Q01813	P12382	4	17
W5CMA3	154686988	P21177	A4FNA7			Q08426	Q9DBM2	5	8
W4ZZ26	154685878	P0A9P0	A4FLD8	Q9ASP4	P72740	P09622	O08749	7	7
W5GST4	154685286	P0AFG6	A4FLD5	Q6YPG2		P10515	P53395	6	13
W5G100	154687051	P0AD61				P14618	G3X925	4	17
W5G5H3	154687531	P0A9B2		Q7FAH2	P49433	P04406	P16858	6	13
W5F8D5	154687046	P0ABH7	A4F7G9					3	38
W5H454	154686807	P0A6Y8		Q6Z7B0	P22358	P11021	P63017	6	13
W5HNQ2	154688081	P0A6Z3				P14625	P11499	4	17
W5BGZ1	154686990			Q7XPV4		Q4G176	Q8VCW8	4	17
W5FGP5	154684635	P60723						2	31
W5FPI0	154687527	P0A6P9	A4F804	Q42971	P77972	P06733	P17182	7	7
W5AM85	154685878	P0A9P0	A4FLD8	Q9ASP4	P72740	P09622	O08749	7	7
W5CMD2	154687529	P0A858	A4FBM6	P48494		P60174	P17751	6	13
W5ALB9	154686483	P0A8M0		Q93WM3	P52276	Q96I59	Q8BP47	6	13
A0A077RSQ1	154686988	P21177				Q08426	Q9DBM2	4	17
W5FYH5	154686483					P14868	Q922B2	3	38
W5F6B3		P31120						1	47
W5A0B2		P00962		Q8H8J4		P07814	Q8CGC7	4	17
Q03033		P0CE47	A4FPM7	Q10QZ6		P68104	P10126	5	8
W5GRK0		P04825	A4F9D7			P55786		3	38
W5G125		P0A6M8	A4FPM8	Q6H4L2	P28371	P13639	P58252	6	13
W5A8B5		P0A6Y8		Q9AQZ5	Q55154	Q92598	P48722	5	8
W5BME8		P0A8G6						1	47
W5I281		P0A6M8	A4FPM8	Q6H4L2	P28371	P13639	P58252	6	13
W4ZPF0		P0A8G6						1	47
W5GZB8		P0AC81		Q948T6				2	31
W5CK42		P0A8M3	A4FB89		Q55806	P26639	Q9D0R2	5	8
W5E6K5		P0AB89		Q10MD1				2	31
P83970		Q59385						1	47
W5DFE7		P0AGE9		Q93VT8		P53396	Q91V92	4	17
W5C6I8			A4FPM7	Q10QZ6		P15170	Q8R050	4	17
W5HK74			A4FN29			P21281	P62814	3	38
W5D911			A4FBP0	Q5JK10				2	31
Q93W25			A4F5R3	Q5Z9H9		P62937	P17742	4	17
W5DXM2				Q10MW3				1	47
W5BSD6				Q7Y0E8				1	47
W5GV75				Q6ZHC0				1	47
W5EU71				Q67UE5		P11586	Q922D8	3	38
W5DF75				Q0JMH0				1	47
A0A096UMK4				Q10N21				1	47
W5GYF2				Q0DY33		P12235	P51881	3	38
W5H3N4				P52428		P25786	Q9Z2U1	3	38
W5CI72				P0C030		P62979	P62983	3	38
W5HVJ9				Q8W084				1	47
W5AJ14				Q0D840		P10599	P10639	3	38
W5H8Z0				Q5Z627		P26641	Q9D8N0	3	38
W5GA68				Q69T78				1	47
P04464				Q6F332		P24844	Q3UKW2	3	38
A0A096UK97				Q0JKM8				1	47
W5D4G1				Q6ZKC0		P62258	P62259	3	38
W5HDD8				P30298				1	47
W5GCJ5				Q5VS79				1	47
W5EUJ6				Q9AV87		P46778	O09167	3	38
W5BZK0				Q10QZ6		Q9Y450	Q69ZS7	3	38
W5D5L4				P17784		P04075	A6ZI44	3	38
W5CG78				Q6ZB67				1	47
W5FHZ8				Q84P97				1	47
W5AC28				Q65XA0				1	47
W5B4W2				Q6Z4N6				1	47
W5I6K9				Q67VZ1		P04083	P97429	3	38
W5GGF1				Q943L2		Q5QNW6	Q64524	3	38
W5BMW7				Q40680		P24534	O70251	3	38
A0A096USZ7				Q2QLY4				1	47
W5B7Z6				Q0ISV7		O43865	P50247	3	38
W5EAV4				Q10FQ7				1	47
W5FGH0				Q93X08		Q16851	Q91ZJ5	3	38
W5EI90				Q10M12				1	47
U5HTD8				P35686		P60866	P60867	3	38
W5G376				Q2QNS7				1	47
W5ADG5				Q7GD79		B5MDF5	P62827	3	38
W5BKE1				Q6Z4N6				1	47
W5EJD1				Q84P97				1	47
W5BP86				Q8H5N9				1	47
W5FEZ3				Q8H2J8			P63323	2	31
L0GED8				Q06967		P62258	P62259	3	38
W5EJK0				Q10N21				1	47
W5D0E3				P17784		P04075	A6ZI44	3	38
W5EMA7				Q6YT00		G3V5Z7	Q9QUM9	3	38
W5AIB2				Q7XDC8		P40925	P14152	3	38
W5CJE5				Q5N725		P04075	A6ZI44	3	38
W5I4H7				Q6ZD98				1	47
W5GCJ7				Q943L2		Q5QNW6	Q64525	3	38
W5GIL5				Q6ZIR2				1	47
H9NAV6				Q0DRV6		P00441	P08228	3	38
W5C4S4				Q7XIH2		P14735	Q9JHR7	3	38
W5HZX3				Q69UF2				1	47
W5ER88				C7IZM0		P35237		2	31
W5ET88				Q2QLY4				1	47
W5C595				Q10N21				1	47
Q9FXQ9				Q06967		P62258	P62259	3	38
W5D967				P55857			G3UZA7	2	31
W5CEG1				P17784		P04075	Q91Y97	3	38
W5ENP2				Q9AUQ4		P36871	Q9D0F9	3	38
P69326				P0C030		P62979	P62983	3	38
P05621				Q943L2		Q5QNW6	Q64524	3	38
P94058				Q6F332		P24844	Q3UKW2	3	38
W5CRU6				Q84P97				1	47
W5FDK4					Q55318			1	47
A0A096UKQ2					Q55828			1	47
W5DPE9						Q5W0H4	P63028	2	31
W5ESI8						Q01518	P40124	2	31
W5GYL0						P0C0S8	P27661	2	31
Q43207						Q02790	P30416	2	31
W5EW84						O95573	Q9CZW4	2	31
W5EEU0						Q08AM6		1	47
W5HUF2						P28074		1	47
Q8LRM8						Q5W0H4	P63028	2	31
W5AN09						P27694		1	47
W5G1Y0						P53396	Q91V92	2	31
W5F377						Q13310	Q6PHQ9	2	31
W5DT29						P26599	Q922I7	2	31
A0A077RYD6						B0QY89	Q8QZY1	2	31
Q5I7K2						P62081		1	47
W5CN13						P62913		1	47
A9U8G4						P11766	P28474	2	31
W5I3J1						P68431	P68433	2	31
W5DMQ7						P11766	P28474	2	31
W5G4Q4						Q86TI2	Q8BVG4	2	31
W5I7H7						P07108		1	47
W5FYN0						O00232	Q9D8W5	2	31
W5CFF0						P54578	Q9JMA1	2	31
Q2L9B8						P36543		1	47
W5DUR8						P11766	P28474	2	31
W5HB60						P49368	P80318	2	31
A0A096URP8						Q00610	Q5SXR6	2	31
W5DZG1						P0C0S8	P27661	2	31
W5HH73						P17987	P11983	2	31
A0A096UJU8						P62805	P62806	2	31
W5DK89						Q9UHQ9	Q9DB73	2	31
W5FB78							Q64471	1	47
W5CKV1							Q91V55	1	47
A0A0C4BJG7							P15105	1	47
W5B8Y5							Q3UEB4	1	47

## Sheet: Table S3
Table S3. The distribution of proteins in GO terms
GO Terms Level 1	GO Terms Level 2	No. of Protein	Protein IDs
Biological Process	metabolic process	123	W5BS00 W5BE66 Q332R4 W5FDK4 W5DE07 W5AZC4 W5D322 W5FGH0 W4ZM65 W5BGQ4 U5HTD8 W5EU71 W5IA32 W5F6B3 W5CKV1 W5EP23 W5DX10 Q43207 W5FF37 A0A096UMK4 W5FF28 W5GYX5 W5EW84 W5D911 W5AMU3 W5HZB1 W5H3N4 W5F6E9 W5CPX1 W5A0B2 W5HUF2 W5BD38 W5CFF0 Q03033 W5C066 A0A0C4BK41 W5HYY0 W5BF08 W5DEL1 W5FEZ3 W5CMA3 W4ZZ26 W5AJ14 W5H8Z0 W5GA68 Q0Q0I7 C0SSW5 W5F9V0 W5EJK0 W5D0E3 W5BBN4 C6ETA5 W5EMA7 W5AIB2 W5DUR8 A0A096…
	single-organism process	93	W5BS00 W5BE66 Q332R4 W5ESI8 W5FDK4 W5AZC4 W5D322 W5FGH0 W4ZM65 W5BGQ4 W5BSD6 W5EU71 W5ADG5 W5IA32 W5EP23 W5DX10 W5FF37 A0A096UMK4 W5FF28 W5GYX5 W5GYF2 M5AJV9 W5EJD1 W5D911 W5AMU3 W5HZB1 W5F6E9 W5CPX1 W5D593 W5A0B2 W5BD38 W5HYY0 W5E6L5 W5BF08 W5DEL1 W5CMA3 W4ZZ26 W5AJ14 W5GA68 Q2L9B8 W5EJK0 W5D0E3 C6ETA5 W5BBN4 W5AIB2 W5DUR8 A0A096UK97 A0A0C4BJG7 W5GST4 W5C899 W5H836 W5G100 W5D4Q6 W5CJE5 C7C4X1 W5…
	cellular process	93	W5BS00 Q332R4 W5ESI8 W5DE07 W5GYL0 W5FGH0 W4ZM65 W5BGQ4 W5BSD6 U5HTD8 W5EU71 W5ADG5 W5CKV1 W5EP23 Q43207 W5FF37 W5FF28 W5GYF2 W5EJD1 W5D911 W5AMU3 W5H3N4 W5F6E9 W5CPX1 W5D593 W5A0B2 W5HUF2 W5BD38 W5CFF0 Q03033 W5E6L5 W5DEL1 W5FEZ3 W5CMA3 W4ZZ26 W5AJ14 W5H8Z0 W5GA68 Q0Q0I7 W5F9V0 Q2L9B8 W5D0E3 W5EMA7 W5AIB2 A0A0C4BJG7 W5GST4 W5G100 W5D4Q6 W5CJE5 Q93W25 W5F8D5 W5GCJ7 W5HB60 W5FCT7 W5A8E0 W5HDD8 H9N…
	response to stimulus	19	W5BE66 W5D8U0 W5C595 W5FI90 W5HYY0 W5DNC4 W5AQ91 W5D700 Q0Q0I7 W5ADG5 W5AS89 W5G376 Q43207 A0A096UMK4 W5EJK0 W5BBN4 C6ETA5 W5HNQ2 W5C899
	localization	15	W5GRK0 W5D593 W5ADG5 Q332R4 W5H910 W5CRU6 Q2L9B8 W5GYF2 W5FHZ8 M5AJV9 W4ZTS6 W5EJD1 W5HK74 A0A096URP8 W5BP86
	biological regulation	12	W4ZPF0 W5AM85 W5AJ14 W4ZZ26 W5ADG5 W5CRU6 W5BME8 W5FHZ8 W5EJD1 W5EEU0 W5E6L5 W5BSD6
	cellular component organization or biogenesis	9	W5I3J1 W5GGF1 W5FZE9 W5GCJ7 W5F9V0 W5ESI8 P05621 W5DZG1 W5GYL0
	other	2	W5ADG5 W5ESI8
Cellular Component	cell	54	W5I4H7 Q332R4 W5GCJ7 W5HB60 W5DE07 W5D322 W5GYL0 W5A8E0 A0A077RYD6 A0A096URP8 U5HTD8 W5EUJ6 W5CKV1 W5EP23 Q5I7K2 W5GYF2 W5DZG1 W5CN13 W5HH73 W5EJD1 W5DKY3 W5B8Y5 W5EEU0 W5D911 Q1XIR9 W5H3N4 W5CK42 W5I3J1 W5FZE9 W5A0B2 W5HUF2 A0A096UJU8 W5FHZ8 Q03033 A0A0C4BK41 W5E6L5 W5FGP5 Q8LRM8 W5DEL1 W5FEZ3 P83970 W5GGF1 W5FPI0 W5BMW7 P69326 W5GA68 W4ZQ30 W5F9V0 P05621 W5CRU6 W5ALB9 W5EMA7 W5FYH5 W5GST4
	macromolecular complex	34	Q332R4 W5GCJ7 W5DE07 W5GYL0 A0A077RYD6 A0A096URP8 W5A8E0 U5HTD8 W5EUJ6 W5CKV1 Q5I7K2 W5DZG1 W5CN13 W5DKY3 W5EEU0 W5H3N4 W5I3J1 W5D593 W5HUF2 A0A096UJU8 W5DEL1 W5FGP5 W5FEZ3 W5BMW7 W5FPI0 W5GGF1 W4ZQ30 W5GA68 Q2L9B8 P05621 W5F9V0 W5EMA7 W5GST4 W5HK74
	organelle	32	W5I4H7 Q332R4 W5GCJ7 W5GYL0 W5A8E0 A0A096URP8 U5HTD8 W5EUJ6 W5CKV1 Q5I7K2 W5GYF2 W5DZG1 W5CN13 W5EJD1 Q1XIR9 W5EEU0 W5H3N4 W5I3J1 W5FZE9 A0A096UJU8 W5FHZ8 W5E6L5 W5FGP5 W5FEZ3 W5GGF1 P69326 W4ZQ30 W5CRU6 P05621 W5F9V0 W5EMA7 W5GST4
	membrane	17	W5HXK8 W5D593 W5I4H7 Q332R4 W5FHZ8 W4ZTS6 A0A096URP8 P83970 Q2L9B8 W5CRU6 W5G4Q4 W5GYF2 W5EJD1 W5EEU0 W5HK74 W5D4Q6 W5BP86
	extracellular region	4	C6ETA5 W4ZN48 W5FDQ4 W5ER88
	other	2	W5GST4 W5F9V0
Molecular Function	catalytic activity	129	W5DXM2 W5FK58 Q332R4 W5DE07 W5AZC4 W5D322 W4ZM65 W5BGQ4 W5BSD6 W5EU71 W5IA32 W5F6B3 W5HXV0 Q43207 A0A096UMK4 W5FF28 W5EW84 W5I0B0 W5HZB1 W5H3N4 W5A0B2 W5HUF2 Q03033 A0A0C4BK41 W5AJ14 W5GA68 W5BUJ0 C0SSW5 W5BBN4 A0A096UK97 W5C899 W5H836 A0A096UUB1 W5D4Q6 C7C4X1 W5HXK8 W5C6I8 W5GU78 W5FCT7 W5AQ91 W5HDD8 W5GRK0 W5ES41 W5BZK0 W5G125 W5D5L4 W5BME8 W5I281 Q1XIR9 A9U8G4 W5DMQ7 W5DKH1 Q9SP56 W5H4V7 W5FHZ…
	binding	128	W5DXM2 Q332R4 W5ESI8 W5D322 W5GYL0 W4ZM65 W5EU71 W5IA32 Q43207 A0A096UMK4 W5FF28 W5I0B0 W5EEU0 W5CI72 A0A080YUX7 F6LAX4 W5A0B2 W5FB78 Q03033 A0A0C4BK41 W5H8Z0 W5GA68 Q0Q0I7 C0SSW5 A0A077S0X9 W5BBN4 P04464 W5DZG0 W5C899 W5H836 W5D4Q6 C7C4X1 W5D4G1 W5HXK8 W5C6I8 W5G1Y0 W5F377 W5DT29 A0A077RYD6 W5AQ91 W5GRK0 W5BZK0 W5H501 W5G125 W5A8B5 W5BME8 W5I281 A9U8G4 W5I3J1 W5GJ91 W5DMQ7 W5DKH1 Q9SP56 W5H4V7 W…
	antioxidant activity	11	H9NAV6 W5BE66 W5AS89 W5C595 W5EJK0 A0A096UMK4 C6ETA5 W5BBN4 W5C899 W5HYY0 W5AQ91
	structural molecule activity	11	W5FEZ3 U5HTD8 W4ZQ30 W5I4H7 W5EUJ6 W5CKV1 Q5I7K2 W5CN13 A0A096URP8 W5A8E0 W5FGP5
	transporter activity	11	P83970 W5GRK0 W5D593 Q332R4 W5CRU6 Q2L9B8 W5FHZ8 W5GYF2 W5EJD1 W5HK74 W5BP86
	other	3	W4ZN48 W5D700 W5FDQ4

## Sheet: Table S4
Table S4. Protein GO enrichment based on cellular component, molecular function and biological process
GO Terms Level 1	GO Terms ID	GO Terms Level	GO Terms Description	Mapping	Background	All Mapping	All Background	Fold Enrichment	Fisher' exact Pvalue	Related Protein
Cellular Component	GO:0005737	6	cytoplasm	41	4098	66	16595	2.52	3.11971e-10	W5I4H7 Q332R4 W5HB60 W5D322 A0A096URP8 W5A8E0 A0A077RYD6 U5HTD8 W5CKV1 W5EUJ6 W5EP23 Q5I7K2 W5GYF2 W5CN13 W5DKY3 W5EJD1 W5HH73 W5B8Y5 W5EEU0 Q1XIR9 W5D911 W5H3N4 W5CK42 W5A0B2 W5FHZ8 Q03033 A0A0C4BK41 W5FGP5 Q8LRM8 W5DEL1 W5FEZ3 W5FPI0 W5BMW7 P69326 W5GA68 W4ZQ30 W5CRU6 W5ALB9 W5EMA7 W5FYH5 W5GST4
Cellular Component	GO:0044424	5	intracellular part	53	8681	66	16595	1.54	3.27983e-06	W5I4H7 Q332R4 W5GCJ7 W5HB60 W5DE07 W5D322 W5GYL0 A0A096URP8 W5A8E0 A0A077RYD6 U5HTD8 W5CKV1 W5EUJ6 W5EP23 Q5I7K2 W5DZG1 W5GYF2 W5CN13 W5DKY3 W5EJD1 W5HH73 W5B8Y5 W5EEU0 W5D911 Q1XIR9 W5H3N4 W5CK42 W5I3J1 W5FZE9 W5A0B2 W5HUF2 A0A096UJU8 W5FHZ8 Q03033 A0A0C4BK41 W5E6L5 W5DEL1 W5FGP5 Q8LRM8 W5FEZ3 W5FPI0 W5GGF1 W5BMW7 P69326 W5GA68 W4ZQ30 W5F9V0 P05621 W5CRU6 W5ALB9 W5EMA7 W5FYH5 W5GST4
Cellular Component	GO:0032991	2	macromolecular complex	34	4662	66	16595	1.83	9.02296e-05	Q332R4 W5GCJ7 W5DE07 W5GYL0 A0A096URP8 W5A8E0 A0A077RYD6 U5HTD8 W5CKV1 W5EUJ6 Q5I7K2 W5DZG1 W5CN13 W5DKY3 W5EEU0 W5H3N4 W5I3J1 W5D593 W5HUF2 A0A096UJU8 W5FGP5 W5DEL1 W5FEZ3 W5GGF1 W5BMW7 W5FPI0 W4ZQ30 W5GA68 W5F9V0 Q2L9B8 P05621 W5EMA7 W5GST4 W5HK74
Cellular Component	GO:0044444	7	cytoplasmic part	25	3148	66	16595	2	0.000521398	W5I4H7 Q332R4 W5FHZ8 A0A096URP8 W5A8E0 A0A077RYD6 W5DEL1 W5FGP5 W5FEZ3 W5FPI0 W5BMW7 U5HTD8 W5GA68 W4ZQ30 W5CKV1 W5EUJ6 Q5I7K2 W5CRU6 W5GYF2 W5CN13 W5EJD1 W5DKY3 W5GST4 W5EEU0 Q1XIR9
Cellular Component	GO:0043234	3	protein complex	25	3169	66	16595	1.98	0.00057659	W5I3J1 W5D593 Q332R4 W5GCJ7 W5HUF2 W5DE07 A0A096UJU8 W5GYL0 A0A096URP8 A0A077RYD6 W5DEL1 W5FPI0 W5GGF1 W5BMW7 W5GA68 W5F9V0 Q2L9B8 P05621 W5EMA7 W5DZG1 W5DKY3 W5GST4 W5EEU0 W5HK74 W5H3N4
Cellular Component	GO:0044445	9	cytosolic part	4	60	66	16595	16.76	0.00167365	W5FPI0 W5GA68 W5EEU0 W5DEL1
Cellular Component	GO:0005839	7	proteasome core complex	4	64	66	16595	15.71	0.00201516	W5EMA7 W5HUF2 W5H3N4 W5DE07
Cellular Component	GO:1990104	4	DNA bending complex	7	373	66	16595	4.72	0.0033506	A0A096UJU8 W5I3J1 W5DZG1 W5GGF1 W5GYL0 P05621 W5GCJ7
Cellular Component	GO:0000786	11	nucleosome	7	373	66	16595	4.72	0.0033506	A0A096UJU8 W5I3J1 W5DZG1 W5GGF1 W5GYL0 P05621 W5GCJ7
Cellular Component	GO:0005829	8	cytosol	4	78	66	16595	12.89	0.00353915	W5FPI0 W5GA68 W5EEU0 W5DEL1
Cellular Component	GO:0032993	3	protein-DNA complex	7	381	66	16595	4.62	0.00371762	A0A096UJU8 W5I3J1 W5DZG1 W5GGF1 W5GYL0 P05621 W5GCJ7
Cellular Component	GO:0044815	4	DNA packaging complex	7	387	66	16595	4.55	0.00401196	A0A096UJU8 W5I3J1 W5DZG1 W5GGF1 W5GYL0 P05621 W5GCJ7
Cellular Component	GO:0000785	10	chromatin	7	400	66	16595	4.4	0.00470878	A0A096UJU8 W5I3J1 W5DZG1 W5GGF1 W5GYL0 P05621 W5GCJ7
Cellular Component	GO:0000502	6	proteasome complex	4	102	66	16595	9.86	0.00747377	W5EMA7 W5HUF2 W5H3N4 W5DE07
Cellular Component	GO:0005741	12	mitochondrial outer membrane	3	35	66	16595	21.55	0.00827026	W5FHZ8 W5EJD1 W5CRU6
Cellular Component	GO:0031968	9	organelle outer membrane	3	37	66	16595	20.39	0.00921076	W5FHZ8 W5EJD1 W5CRU6
Cellular Component	GO:0043228	3	non-membrane-bounded organelle	18	2455	66	16595	1.84	0.0117918	W5I3J1 W5FZE9 W5GCJ7 A0A096UJU8 W5GYL0 W5A8E0 W5FGP5 W5FEZ3 W5GGF1 U5HTD8 W4ZQ30 W5EUJ6 W5CKV1 Q5I7K2 W5F9V0 P05621 W5DZG1 W5CN13
Cellular Component	GO:0043232	7	intracellular non-membrane-bounded organelle	18	2455	66	16595	1.84	0.0117918	W5I3J1 W5FZE9 W5GCJ7 A0A096UJU8 W5GYL0 W5A8E0 W5FGP5 W5FEZ3 W5GGF1 U5HTD8 W4ZQ30 W5EUJ6 W5CKV1 Q5I7K2 W5F9V0 P05621 W5DZG1 W5CN13
Cellular Component	GO:0044427	9	chromosomal part	7	505	66	16595	3.49	0.0139937	A0A096UJU8 W5I3J1 W5DZG1 W5GGF1 W5GYL0 P05621 W5GCJ7
Cellular Component	GO:0044422	3	organelle part	18	2523	66	16595	1.79	0.0152649	W5I3J1 W5I4H7 W5GCJ7 A0A096UJU8 W5FHZ8 W5GYL0 A0A096URP8 W5GGF1 U5HTD8 W5CKV1 W5CRU6 P05621 W5F9V0 W5GYF2 W5DZG1 W5EJD1 W5GST4 W5EEU0
Cellular Component	GO:0044446	7	intracellular organelle part	18	2523	66	16595	1.79	0.0152649	W5I3J1 W5I4H7 W5GCJ7 A0A096UJU8 W5FHZ8 W5GYL0 A0A096URP8 W5GGF1 U5HTD8 W5CKV1 W5CRU6 P05621 W5F9V0 W5GYF2 W5DZG1 W5EJD1 W5GST4 W5EEU0
Cellular Component	GO:0098588	5	bounding membrane of organelle	6	378	66	16595	3.99	0.0161558	W5FHZ8 W5EJD1 W5I4H7 W5EEU0 A0A096URP8 W5CRU6
Cellular Component	GO:0005694	8	chromosome	7	597	66	16595	2.95	0.0290937	A0A096UJU8 W5I3J1 W5DZG1 W5GGF1 W5GYL0 P05621 W5GCJ7
Cellular Component	GO:0019867	3	outer membrane	3	71	66	16595	10.62	0.031569	W5FHZ8 W5EJD1 W5CRU6
Cellular Component	GO:0031090	4	organelle membrane	7	618	66	16595	2.85	0.0336422	W5FHZ8 W5GYF2 W5EJD1 W5I4H7 W5EEU0 A0A096URP8 W5CRU6
Cellular Component	GO:0005739	8	mitochondrion	6	488	66	16595	3.09	0.0421274	W5FHZ8 W5GYF2 W5EJD1 Q332R4 W5GST4 W5CRU6
Cellular Component	GO:0044429	9	mitochondrial part	5	339	66	16595	3.71	0.0437997	W5FHZ8 W5GYF2 W5EJD1 W5GST4 W5CRU6
Cellular Component	GO:0019773	8	proteasome core complex, alpha-subunit complex	2	17	66	16595	29.58	0.0645703	W5EMA7 W5H3N4
Cellular Component	GO:0033178	5	proton-transporting two-sector ATPase complex, catalytic domain	3	107	66	16595	7.05	0.0659078	Q332R4 W5HK74 Q2L9B8
Cellular Component	GO:0031966	11	mitochondrial membrane	4	269	66	16595	3.74	0.0885546	W5FHZ8 W5GYF2 W5EJD1 W5CRU6
Cellular Component	GO:0016469	4	proton-transporting two-sector ATPase complex	4	285	66	16595	3.53	0.100954	W5D593 Q332R4 W5HK74 Q2L9B8
Cellular Component	GO:0005740	10	mitochondrial envelope	4	286	66	16595	3.52	0.101751	W5FHZ8 W5GYF2 W5EJD1 W5CRU6
Cellular Component	GO:0005945	10	6-phosphofructokinase complex	2	31	66	16595	16.22	0.114649	W5GA68 W5DEL1
Cellular Component	GO:0005840	8	ribosome	9	1279	66	16595	1.77	0.125459	W5FEZ3 U5HTD8 W4ZQ30 W5CKV1 W5EUJ6 Q5I7K2 W5CN13 W5A8E0 W5FGP5
Cellular Component	GO:0030529	6	ribonucleoprotein complex	10	1521	66	16595	1.65	0.137792	W5FEZ3 U5HTD8 W4ZQ30 W5CKV1 W5EUJ6 Q5I7K2 W5F9V0 W5CN13 W5A8E0 W5FGP5
Cellular Component	GO:0031967	8	organelle envelope	4	353	66	16595	2.85	0.160409	W5FHZ8 W5GYF2 W5EJD1 W5CRU6
Cellular Component	GO:0031975	4	envelope	4	367	66	16595	2.74	0.173782	W5FHZ8 W5GYF2 W5EJD1 W5CRU6
Cellular Component	GO:0033176	5	proton-transporting V-type ATPase complex	2	56	66	16595	8.98	0.197593	W5D593 W5HK74
Cellular Component	GO:0005852	8	eukaryotic translation initiation factor 3 complex	2	59	66	16595	8.52	0.207017	W5DKY3 A0A077RYD6
Cellular Component	GO:1902494	4	catalytic complex	5	719	66	16595	1.75	0.310614	W5FPI0 W5GA68 W5GST4 W5EEU0 W5DEL1
Cellular Component	GO:0015935	10	small ribosomal subunit	2	166	66	16595	3.03	0.480423	U5HTD8 W5CKV1
Cellular Component	GO:1990234	5	transferase complex	3	459	66	16595	1.64	0.540308	W5GA68 W5EEU0 W5DEL1
Cellular Component	GO:0005886	5	plasma membrane	2	223	66	16595	2.26	0.585669	P83970 A0A096URP8
Cellular Component	GO:0044391	9	ribosomal subunit	2	265	66	16595	1.9	0.649495	U5HTD8 W5CKV1
Molecular Function	GO:0016491	3	oxidoreductase activity	42	6031	202	52450	1.81	0.000187779	C7C4X1 W5HXK8 W5BE66 W5BS00 W5G5H3 W5AZC4 W5FDK4 W5AQ91 W5C6V4 W5BSD6 H9NAV6 W5IA32 W5DX10 A0A096UMK4 W5FF28 W5BME8 W5GYX5 W5AMU3 W5GGS1 A9U8G4 W5HZB1 W5DKH1 W5DMQ7 W5C595 W5DK89 W5BF08 W5HYY0 W5CMA3 W4ZPF0 W5AJ14 W4ZZ26 W5AM85 W5AS89 W5EJK0 C6ETA5 A0A077RSQ1 W5BBN4 W5AIB2 W5DUR8 A0A096ULV5 W5C899 W5H836
Molecular Function	GO:0004332	6	fructose-bisphosphate aldolase activity	4	39	202	52450	26.63	0.00045769	W5D0E3 W5CEG1 W5CJE5 W5D5L4
Molecular Function	GO:0050662	4	coenzyme binding	14	1173	202	52450	3.1	0.000651379	W4ZPF0 W5DXM2 W5AM85 W4ZZ26 C7C4X1 W5HXK8 W5IA32 W5I7H7 W5G5H3 W5BME8 W5GYX5 A0A096ULV5 W5H836 W5C6V4
Molecular Function	GO:0016209	2	antioxidant activity	11	752	202	52450	3.8	0.000706819	H9NAV6 W5AS89 W5BE66 W5C595 A0A096UMK4 W5EJK0 C6ETA5 W5BBN4 W5C899 W5AQ91 W5HYY0
Molecular Function	GO:0016832	5	aldehyde-lyase activity	4	47	202	52450	22.1	0.000793976	W5D0E3 W5CEG1 W5CJE5 W5D5L4
Molecular Function	GO:0004601	5	peroxidase activity	10	707	202	52450	3.67	0.00174609	W5AS89 W5BE66 W5C595 A0A096UMK4 W5EJK0 C6ETA5 W5BBN4 W5C899 W5AQ91 W5HYY0
Molecular Function	GO:0016684	4	oxidoreductase activity, acting on peroxide as acceptor	10	712	202	52450	3.65	0.00183113	W5AS89 W5BE66 W5C595 A0A096UMK4 W5EJK0 C6ETA5 W5BBN4 W5C899 W5AQ91 W5HYY0
Molecular Function	GO:0070003	6	threonine-type peptidase activity	4	63	202	52450	16.49	0.001859	W5EMA7 W5HUF2 W5H3N4 W5DE07
Molecular Function	GO:0004298	7	threonine-type endopeptidase activity	4	63	202	52450	16.49	0.001859	W5EMA7 W5HUF2 W5H3N4 W5DE07
Molecular Function	GO:0019904	4	protein domain specific binding	3	17	202	52450	45.82	0.00191346	W5D4G1 L0GED8 Q9FXQ9
Molecular Function	GO:0016668	5	oxidoreductase activity, acting on a sulfur group of donors, NAD(P) as acceptor	3	20	202	52450	38.95	0.00265307	W5AM85 W4ZZ26 W5BSD6
Molecular Function	GO:0016829	3	lyase activity	11	911	202	52450	3.14	0.00289176	W5F6E9 W5E6K5 W5FPI0 W5DXM2 W5CPX1 C0SSW5 W5D5L4 W5D0E3 W5GZB8 W5CEG1 W5CJE5
Molecular Function	GO:0048037	3	cofactor binding	15	1624	202	52450	2.4	0.00419454	W4ZPF0 W5DXM2 W5AM85 W4ZZ26 C7C4X1 W5HXK8 W5IA32 W5I7H7 W5G5H3 W5BME8 W5GYX5 A0A096ULV5 A0A096UKQ2 W5H836 W5C6V4
Molecular Function	GO:0016866	4	intramolecular transferase activity	5	175	202	52450	7.42	0.00474733	W5ENP2 W5FHZ8 W5D322 W5ES41 W5F6B3
Molecular Function	GO:0016620	5	oxidoreductase activity, acting on the aldehyde or oxo group of donors, NAD or NADP as acceptor	5	183	202	52450	7.09	0.0055529	W5GYX5 C7C4X1 W5IA32 W5G5H3 W5BF08
Molecular Function	GO:0046982	5	protein heterodimerization activity	7	430	202	52450	4.23	0.00654081	A0A096UJU8 W5I3J1 W5DZG1 W5GGF1 W5GYL0 P05621 W5GCJ7
Molecular Function	GO:0016853	3	isomerase activity	8	568	202	52450	3.66	0.00660083	Q93W25 W5ENP2 W5ES41 W5CMD2 W5F6B3 Q43207 W5D322 W5FHZ8
Molecular Function	GO:0003924	8	GTPase activity	6	317	202	52450	4.91	0.00777155	W5C6I8 W5ADG5 W5I281 Q03033 W5BZK0 W5G125
Molecular Function	GO:0016903	4	oxidoreductase activity, acting on the aldehyde or oxo group of donors	5	215	202	52450	6.04	0.00967736	W5GYX5 C7C4X1 W5IA32 W5G5H3 W5BF08
Molecular Function	GO:0005253	8	anion channel activity	3	41	202	52450	19	0.010862	W5FHZ8 W5EJD1 W5CRU6
Molecular Function	GO:0008308	9	voltage-gated anion channel activity	3	41	202	52450	19	0.010862	W5FHZ8 W5EJD1 W5CRU6
Molecular Function	GO:0016830	4	carbon-carbon lyase activity	6	354	202	52450	4.4	0.0121043	W5D0E3 W5DXM2 W5CPX1 W5CEG1 W5CJE5 W5D5L4
Molecular Function	GO:0016868	5	intramolecular transferase activity, phosphotransferases	3	45	202	52450	17.31	0.0129833	W5ENP2 W5D322 W5F6B3
Molecular Function	GO:0016874	3	ligase activity	9	830	202	52450	2.82	0.0152911	W5CK42 W5EU71 W5EP23 W5A0B2 W5ALB9 W5FYH5 W5FM79 A0A0C4BJG7 W5DFE7
Molecular Function	GO:0016614	4	oxidoreductase activity, acting on CH-OH group of donors	7	523	202	52450	3.48	0.0159718	A0A077RSQ1 W5CMA3 W5AIB2 W5DKH1 W5HXK8 A0A096ULV5 W5IA32
Molecular Function	GO:0003746	7	translation elongation factor activity	3	58	202	52450	13.43	0.0209864	W5BMW7 W5H8Z0 Q03033
Molecular Function	GO:0004812	6	aminoacyl-tRNA ligase activity	5	272	202	52450	4.77	0.0211106	W5CK42 W5ALB9 W5FYH5 W5EP23 W5A0B2
Molecular Function	GO:0016876	5	ligase activity, forming aminoacyl-tRNA and related compounds	5	277	202	52450	4.69	0.0223872	W5CK42 W5ALB9 W5FYH5 W5EP23 W5A0B2
Molecular Function	GO:0016875	4	ligase activity, forming carbon-oxygen bonds	5	277	202	52450	4.69	0.0223872	W5CK42 W5ALB9 W5FYH5 W5EP23 W5A0B2
Molecular Function	GO:0042085	6	5-methyltetrahydropteroyltri-L-glutamate-dependent methyltransferase activity	2	6	202	52450	86.55	0.0227752	W5ET88 A0A096USZ7
Molecular Function	GO:0003871	7	5-methyltetrahydropteroyltriglutamate-homocysteine S-methyltransferase activity	2	6	202	52450	86.55	0.0227752	W5ET88 A0A096USZ7
Molecular Function	GO:0016616	5	oxidoreductase activity, acting on the CH-OH group of donors, NAD or NADP as acceptor	6	426	202	52450	3.66	0.0247033	A0A077RSQ1 W5CMA3 W5AIB2 W5DKH1 A0A096ULV5 W5IA32
Molecular Function	GO:0036442	14	hydrogen-exporting ATPase activity	3	64	202	52450	12.17	0.025216	P83970 Q332R4 Q2L9B8
Molecular Function	GO:0004148	6	dihydrolipoyl dehydrogenase activity	2	8	202	52450	64.91	0.0302517	W5AM85 W4ZZ26
Molecular Function	GO:0000287	6	magnesium ion binding	6	451	202	52450	3.45	0.0305196	W5ENP2 W5FPI0 W5DXM2 W5BD38 C0SSW5 W5G100
Molecular Function	GO:0022832	7	voltage-gated channel activity	3	72	202	52450	10.82	0.0313419	W5FHZ8 W5EJD1 W5CRU6
Molecular Function	GO:0005244	8	voltage-gated ion channel activity	3	72	202	52450	10.82	0.0313419	W5FHZ8 W5EJD1 W5CRU6
Molecular Function	GO:0008172	6	S-methyltransferase activity	2	12	202	52450	43.28	0.0450343	W5ET88 A0A096USZ7
Molecular Function	GO:0051287	6	NAD binding	4	215	202	52450	4.83	0.0502281	W5GYX5 C7C4X1 W5IA32 W5G5H3
Molecular Function	GO:0050661	6	NADP binding	4	224	202	52450	4.64	0.0554613	W5GYX5 C7C4X1 A0A096ULV5 W5G5H3
Molecular Function	GO:0005198	2	structural molecule activity	11	1461	202	52450	1.95	0.0560748	W5FEZ3 U5HTD8 W4ZQ30 W5CKV1 W5I4H7 W5EUJ6 Q5I7K2 W5CN13 A0A096URP8 W5A8E0 W5FGP5
Molecular Function	GO:0008135	6	translation factor activity, nucleic acid binding	4	250	202	52450	4.15	0.0719578	W5BMW7 W5H8Z0 Q03033 A0A077RYD6
Molecular Function	GO:0016667	4	oxidoreductase activity, acting on a sulfur group of donors	4	251	202	52450	4.14	0.0726318	W5AJ14 W5AM85 W4ZZ26 W5BSD6
Molecular Function	GO:0003857	6	3-hydroxyacyl-CoA dehydrogenase activity	2	20	202	52450	25.97	0.0739301	A0A077RSQ1 W5CMA3
Molecular Function	GO:0022836	6	gated channel activity	3	141	202	52450	5.52	0.1022	W5FHZ8 W5EJD1 W5CRU6
Molecular Function	GO:0010181	7	FMN binding	3	146	202	52450	5.34	0.108286	W4ZPF0 W5BME8 W5C6V4
Molecular Function	GO:0003735	3	structural constituent of ribosome	9	1253	202	52450	1.87	0.110538	W5FEZ3 U5HTD8 W4ZQ30 W5CKV1 W5EUJ6 Q5I7K2 W5CN13 W5A8E0 W5FGP5
Molecular Function	GO:0004867	7	serine-type endopeptidase inhibitor activity	3	151	202	52450	5.16	0.114465	W5D700 W4ZN48 W5FDQ4
Molecular Function	GO:0003872	8	6-phosphofructokinase activity	2	32	202	52450	16.23	0.115651	W5GA68 W5DEL1
Molecular Function	GO:0004175	6	endopeptidase activity	7	865	202	52450	2.1	0.116819	W5EMA7 W5GIL5 A0A096UK97 W5GU78 W5HUF2 W5H3N4 W5DE07
Molecular Function	GO:0046912	5	transferase activity, transferring acyl groups, acyl groups converted into alkyl on transfer	2	34	202	52450	15.27	0.12242	W5F8D5 W5DFE7
Molecular Function	GO:0032561	8	guanyl ribonucleotide binding	6	706	202	52450	2.21	0.13623	W5C6I8 W5ADG5 W5I281 Q03033 W5BZK0 W5G125
Molecular Function	GO:0005525	9	GTP binding	6	706	202	52450	2.21	0.13623	W5C6I8 W5ADG5 W5I281 Q03033 W5BZK0 W5G125
Molecular Function	GO:0031420	6	alkali metal ion binding	2	39	202	52450	13.32	0.139118	W5BD38 W5G100
Molecular Function	GO:0004743	6	pyruvate kinase activity	2	39	202	52450	13.32	0.139118	W5BD38 W5G100
Molecular Function	GO:0008443	7	phosphofructokinase activity	2	39	202	52450	13.32	0.139118	W5GA68 W5DEL1
Molecular Function	GO:0030955	7	potassium ion binding	2	39	202	52450	13.32	0.139118	W5BD38 W5G100
Molecular Function	GO:0019001	7	guanyl nucleotide binding	6	713	202	52450	2.19	0.140258	W5C6I8 W5ADG5 W5I281 Q03033 W5BZK0 W5G125
Molecular Function	GO:0046983	4	protein dimerization activity	9	1358	202	52450	1.72	0.15248	W5I3J1 W5GGF1 P05621 W5GCJ7 A0A096UJU8 W5DZG1 W5GYL0 W5EDP7 W5H5C8
Molecular Function	GO:0061134	4	peptidase regulator activity	3	182	202	52450	4.28	0.154536	W5D700 W4ZN48 W5FDQ4
Molecular Function	GO:0030414	5	peptidase inhibitor activity	3	182	202	52450	4.28	0.154536	W5D700 W4ZN48 W5FDQ4
Molecular Function	GO:0061135	5	endopeptidase regulator activity	3	182	202	52450	4.28	0.154536	W5D700 W4ZN48 W5FDQ4
Molecular Function	GO:0004866	6	endopeptidase inhibitor activity	3	182	202	52450	4.28	0.154536	W5D700 W4ZN48 W5FDQ4
Molecular Function	GO:0070011	5	peptidase activity, acting on L-amino acid peptides	10	1606	202	52450	1.62	0.165597	W5GRK0 W5GU78 W5HUF2 W5DE07 W5G4Q4 W5GIL5 W5EMA7 A0A096UK97 W5C066 W5H3N4
Molecular Function	GO:0051082	4	unfolded protein binding	3	197	202	52450	3.95	0.174778	Q0Q0I7 W5HNQ2 W5HB60
Molecular Function	GO:0005216	7	ion channel activity	3	201	202	52450	3.88	0.180247	W5FHZ8 W5EJD1 W5CRU6
Molecular Function	GO:0022803	4	passive transmembrane transporter activity	3	201	202	52450	3.88	0.180247	W5FHZ8 W5EJD1 W5CRU6
Molecular Function	GO:0015267	5	channel activity	3	201	202	52450	3.88	0.180247	W5FHZ8 W5EJD1 W5CRU6
Molecular Function	GO:0022838	6	substrate-specific channel activity	3	201	202	52450	3.88	0.180247	W5FHZ8 W5EJD1 W5CRU6
Molecular Function	GO:0008233	4	peptidase activity	10	1658	202	52450	1.57	0.187929	W5GRK0 W5GU78 W5HUF2 W5DE07 W5G4Q4 W5GIL5 W5EMA7 A0A096UK97 W5C066 W5H3N4
Molecular Function	GO:0016746	4	transferase activity, transferring acyl groups	7	1009	202	52450	1.8	0.192393	A0A077RX76 W5A8B6 W5GST4 W5F8D5 W5FCR7 W5BGQ4 W5DFE7
Molecular Function	GO:0046961	15	proton-transporting ATPase activity, rotational mechanism	2	63	202	52450	8.24	0.214973	Q332R4 Q2L9B8
Molecular Function	GO:0042625	12	ATPase activity, coupled to transmembrane movement of ions	3	228	202	52450	3.42	0.217733	P83970 Q332R4 Q2L9B8
Molecular Function	GO:0019829	13	cation-transporting ATPase activity	3	228	202	52450	3.42	0.217733	P83970 Q332R4 Q2L9B8
Molecular Function	GO:1901681	3	sulfur compound binding	2	66	202	52450	7.87	0.223975	W5DXM2 W5I7H7
Molecular Function	GO:0008509	6	anion transmembrane transporter activity	3	244	202	52450	3.19	0.240263	W5FHZ8 W5EJD1 W5CRU6
Molecular Function	GO:0050660	6	flavin adenine dinucleotide binding	4	463	202	52450	2.24	0.262121	W5AM85 W4ZZ26 W5HXK8 W5H836
Molecular Function	GO:0019200	6	carbohydrate kinase activity	2	84	202	52450	6.18	0.275868	W5GA68 W5DEL1
Molecular Function	GO:0016820	5	hydrolase activity, acting on acid anhydrides, catalyzing transmembrane movement of substances	4	520	202	52450	2	0.321341	P83970 Q332R4 W5HK74 Q2L9B8
Molecular Function	GO:0044769	13	ATPase activity, coupled to transmembrane movement of ions, rotational mechanism	2	104	202	52450	4.99	0.329486	Q332R4 Q2L9B8
Molecular Function	GO:0004857	4	enzyme inhibitor activity	3	309	202	52450	2.52	0.33196	W5D700 W4ZN48 W5FDQ4
Molecular Function	GO:0015078	9	hydrogen ion transmembrane transporter activity	4	538	202	52450	1.93	0.340139	P83970 W5D593 Q332R4 Q2L9B8
Molecular Function	GO:0003779	5	actin binding	2	116	202	52450	4.48	0.35974	W5FZE9 W5ESI8
Molecular Function	GO:0016835	4	carbon-oxygen lyase activity	3	350	202	52450	2.23	0.388356	W5F6E9 W5FPI0 C0SSW5
Molecular Function	GO:0016747	5	transferase activity, transferring acyl groups other than amino-acyl groups	5	825	202	52450	1.57	0.389263	A0A077RX76 W5A8B6 W5GST4 W5FCR7 W5BGQ4
Molecular Function	GO:0016859	4	cis-trans isomerase activity	2	131	202	52450	3.96	0.395656	Q93W25 Q43207
Molecular Function	GO:0003755	5	peptidyl-prolyl cis-trans isomerase activity	2	131	202	52450	3.96	0.395656	Q93W25 Q43207
Molecular Function	GO:0016879	4	ligase activity, forming carbon-nitrogen bonds	3	390	202	52450	2	0.441288	W5FM79 W5EU71 A0A0C4BJG7
Molecular Function	GO:0042626	11	ATPase activity, coupled to transmembrane movement of substances	3	466	202	52450	1.67	0.534428	P83970 Q332R4 Q2L9B8
Molecular Function	GO:0015405	6	P-P-bond-hydrolysis-driven transmembrane transporter activity	3	494	202	52450	1.58	0.565983	P83970 Q332R4 Q2L9B8
Molecular Function	GO:0015399	5	primary active transmembrane transporter activity	3	494	202	52450	1.58	0.565983	P83970 Q332R4 Q2L9B8
Molecular Function	GO:0043492	10	ATPase activity, coupled to movement of substances	3	496	202	52450	1.57	0.568177	P83970 Q332R4 Q2L9B8
Molecular Function	GO:0016831	5	carboxy-lyase activity	2	248	202	52450	2.09	0.614984	W5DXM2 W5CPX1
Biological Process	GO:0044281	4	small molecule metabolic process	41	2985	153	35145	3.16	6.63638e-11	W5BS00 Q332R4 W5F8D5 W5FGH0 W4ZM65 W5BGQ4 W5EU71 W5EP23 W5D5L4 W5FF28 W5AMU3 W5D911 W5CK42 W5F6E9 W5CPX1 W5ET88 W5A0B2 W5H4V7 W5BD38 W5CEG1 W5DEL1 P83970 W5CMA3 W5E6K5 W5AJ14 W5FPI0 A0A096USZ7 W5GA68 W5CMD2 W5ALB9 A0A077RSQ1 W5D0E3 W5AIB2 W5B7Z6 W5FYH5 A0A0C4BJG7 W5GST4 W5HK74 W5D4Q6 W5G100 W5CJE5
Biological Process	GO:0019752	7	carboxylic acid metabolic process	30	1787	153	35145	3.86	6.77129e-10	W5F6E9 W5CK42 W5ET88 W5BS00 W5A0B2 W5F8D5 W5H4V7 W5BD38 W5BGQ4 W5CEG1 W5DEL1 W5CMA3 W5FPI0 A0A096USZ7 W5EU71 W5GA68 W5CMD2 W5EP23 W5D5L4 W5FF28 W5D0E3 W5ALB9 A0A077RSQ1 W5AIB2 W5FYH5 A0A0C4BJG7 W5GST4 W5AMU3 W5CJE5 W5G100
Biological Process	GO:0043436	6	oxoacid metabolic process	30	1806	153	35145	3.82	8.63025e-10	W5F6E9 W5CK42 W5ET88 W5BS00 W5A0B2 W5F8D5 W5H4V7 W5BD38 W5BGQ4 W5CEG1 W5DEL1 W5CMA3 W5FPI0 A0A096USZ7 W5EU71 W5GA68 W5CMD2 W5EP23 W5D5L4 W5FF28 W5D0E3 W5ALB9 A0A077RSQ1 W5AIB2 W5FYH5 A0A0C4BJG7 W5GST4 W5AMU3 W5CJE5 W5G100
Biological Process	GO:0006082	5	organic acid metabolic process	30	1810	153	35145	3.81	9.0794e-10	W5F6E9 W5CK42 W5ET88 W5BS00 W5A0B2 W5F8D5 W5H4V7 W5BD38 W5BGQ4 W5CEG1 W5DEL1 W5CMA3 W5FPI0 A0A096USZ7 W5EU71 W5GA68 W5CMD2 W5EP23 W5D5L4 W5FF28 W5D0E3 W5ALB9 A0A077RSQ1 W5AIB2 W5FYH5 A0A0C4BJG7 W5GST4 W5AMU3 W5CJE5 W5G100
Biological Process	GO:0044724	6	single-organism carbohydrate catabolic process	12	240	153	35145	11.49	8.89625e-09	W5FPI0 W5GA68 W5CMD2 W5D5L4 W5D0E3 W5D322 W5H4V7 W5BD38 W5CEG1 W5DEL1 W5G100 W5CJE5
Biological Process	GO:0006090	9	pyruvate metabolic process	12	241	153	35145	11.44	9.28763e-09	W5FPI0 W5GA68 W5CMD2 W5D5L4 W5D0E3 W5H4V7 W5BD38 W5GST4 W5CEG1 W5DEL1 W5G100 W5CJE5
Biological Process	GO:0044710	3	single-organism metabolic process	79	10306	153	35145	1.76	1.0232e-08	W5BE66 W5BS00 Q332R4 W5AZC4 W5FDK4 W5D322 W5FGH0 W4ZM65 W5BGQ4 W5EU71 W5IA32 W5EP23 W5DX10 A0A096UMK4 W5FF37 W5FF28 W5GYX5 W5AMU3 W5D911 W5HZB1 W5F6E9 W5CPX1 W5A0B2 W5BD38 W5HYY0 W5BF08 W5DEL1 W5CMA3 W5AJ14 W4ZZ26 W5GA68 W5EJK0 W5D0E3 W5BBN4 C6ETA5 W5AIB2 A0A096UK97 W5DUR8 A0A0C4BJG7 W5C899 W5GST4 W5H836 W5CJE5 W5G100 W5D4Q6 C7C4X1 W5HXK8 W5G5H3 W5F8D5 W5AQ91 W5C6V4 W5HDD8 H9NAV6 W5ES41 W5D5L4 W5…
Biological Process	GO:0006096	10	glycolytic process	11	216	153	35145	11.7	3.91604e-08	W5FPI0 W5GA68 W5CMD2 W5D5L4 W5D0E3 W5H4V7 W5BD38 W5CEG1 W5DEL1 W5G100 W5CJE5
Biological Process	GO:0016052	5	carbohydrate catabolic process	12	280	153	35145	9.84	4.32755e-08	W5FPI0 W5GA68 W5CMD2 W5D5L4 W5D0E3 W5D322 W5H4V7 W5BD38 W5CEG1 W5DEL1 W5G100 W5CJE5
Biological Process	GO:0032787	8	monocarboxylic acid metabolic process	16	658	153	35145	5.59	1.95715e-07	W5CMA3 W5FPI0 W5GA68 W5CMD2 W5D5L4 W5FF28 W5D0E3 A0A077RSQ1 W5H4V7 W5BD38 W5GST4 W5CEG1 W5BGQ4 W5DEL1 W5CJE5 W5G100
Biological Process	GO:0044723	5	single-organism carbohydrate metabolic process	19	1028	153	35145	4.25	5.47645e-07	C7C4X1 W5G5H3 W5H4V7 W5D322 W5BD38 W5CEG1 W5DEL1 W5HDD8 W5FPI0 W5ES41 W5GA68 W5CMD2 W5FF37 W5D5L4 W5D0E3 W5GYX5 A0A096ULV5 W5G100 W5CJE5
Biological Process	GO:0009056	3	catabolic process	21	1301	153	35145	3.71	9.38611e-07	W5HUF2 W5DE07 W5FCT7 W5H4V7 W5D322 W5BD38 W5CFF0 A0A0C4BK41 W5CEG1 W5DEL1 W5FPI0 W5GA68 W5CMD2 W5D5L4 W5D0E3 W5EMA7 W5D911 W5H3N4 W5D4Q6 W5G100 W5CJE5
Biological Process	GO:0044712	4	single-organism catabolic process	14	554	153	35145	5.8	9.61769e-07	W5FPI0 W5GA68 W5CMD2 W5D5L4 W5D0E3 W5D322 W5H4V7 W5BD38 W5CEG1 W5D911 W5DEL1 W5CJE5 W5D4Q6 W5G100
Biological Process	GO:1901575	4	organic substance catabolic process	20	1238	153	35145	3.71	1.8418e-06	W5HUF2 W5DE07 W5H4V7 W5D322 W5BD38 W5CFF0 A0A0C4BK41 W5CEG1 W5DEL1 W5FPI0 W5GA68 W5CMD2 W5D5L4 W5D0E3 W5EMA7 W5D911 W5H3N4 W5D4Q6 W5G100 W5CJE5
Biological Process	GO:0006006	8	glucose metabolic process	5	56	153	35145	20.51	0.000103691	W5GYX5 C7C4X1 W5D322 A0A096ULV5 W5G5H3
Biological Process	GO:0005975	4	carbohydrate metabolic process	26	2563	153	35145	2.33	0.000107238	C7C4X1 W5G5H3 W5F8D5 W5H4V7 W5D322 W5BD38 W5CEG1 W5DEL1 W5ENP2 W5FPI0 W5HDD8 W5ES41 W5GA68 W5F6B3 W5CMD2 W5FF37 W5D5L4 W5D0E3 W5AIB2 W5GYX5 A0A096ULV5 Q1XIR9 W5DFE7 W5D911 W5CJE5 W5G100
Biological Process	GO:0043269	6	regulation of ion transport	3	7	153	35145	98.45	0.000384717	W5FHZ8 W5EJD1 W5CRU6
Biological Process	GO:0044070	7	regulation of anion transport	3	7	153	35145	98.45	0.000384717	W5FHZ8 W5EJD1 W5CRU6
Biological Process	GO:0006091	4	generation of precursor metabolites and energy	13	922	153	35145	3.24	0.000704297	W5FPI0 W5GA68 W5CMD2 W5F8D5 W5D5L4 W5D0E3 W5AIB2 W5H4V7 W5BD38 W5CEG1 W5DEL1 W5G100 W5CJE5
Biological Process	GO:0055114	4	oxidation-reduction process	38	5409	153	35145	1.61	0.00259835	C7C4X1 W5HXK8 W5BE66 W5BS00 W5G5H3 W5F8D5 W5AZC4 W5FDK4 W5AQ91 W5C6V4 H9NAV6 W5IA32 W5DX10 A0A096UMK4 W5FF28 W5GYX5 W5AMU3 W5GGS1 A9U8G4 W5HZB1 W5DMQ7 W5C595 W5DK89 W5BF08 W5HYY0 W5CMA3 W4ZZ26 W5AM85 W5AS89 W5EJK0 C6ETA5 A0A077RSQ1 W5BBN4 W5AIB2 W5DUR8 A0A096ULV5 W5C899 W5H836
Biological Process	GO:0019318	7	hexose metabolic process	5	144	153	35145	7.98	0.00361629	W5GYX5 C7C4X1 W5D322 A0A096ULV5 W5G5H3
Biological Process	GO:0006979	4	response to oxidative stress	10	705	153	35145	3.26	0.00370443	W5AS89 W5BE66 W5C595 A0A096UMK4 W5EJK0 C6ETA5 W5BBN4 W5C899 W5AQ91 W5HYY0
Biological Process	GO:0006412	7	translation	17	1773	153	35145	2.2	0.00437885	W5CK42 W5A0B2 Q03033 W5A8E0 W5FGP5 W5FEZ3 W5BMW7 W5H8Z0 U5HTD8 W4ZQ30 W5CKV1 W5EUJ6 Q5I7K2 W5EP23 W5ALB9 W5FYH5 W5CN13
Biological Process	GO:0032879	4	regulation of localization	3	23	153	35145	29.96	0.0044292	W5FHZ8 W5EJD1 W5CRU6
Biological Process	GO:0051049	5	regulation of transport	3	23	153	35145	29.96	0.0044292	W5FHZ8 W5EJD1 W5CRU6
Biological Process	GO:0006520	8	cellular amino acid metabolic process	12	1008	153	35145	2.73	0.00454232	W5F6E9 W5CK42 W5ET88 A0A096USZ7 W5EU71 W5BS00 W5EP23 W5A0B2 W5ALB9 W5FYH5 A0A0C4BJG7 W5AMU3
Biological Process	GO:1901564	4	organonitrogen compound metabolic process	20	2349	153	35145	1.96	0.00627329	W5F6E9 W5CK42 W5ET88 W5CPX1 W5BS00 Q332R4 W5A0B2 W4ZM65 P83970 W5E6K5 A0A096USZ7 W5EU71 W5EP23 W5ALB9 W5FYH5 A0A0C4BJG7 W5D911 W5HK74 W5AMU3 W5D4Q6
Biological Process	GO:0005996	6	monosaccharide metabolic process	5	171	153	35145	6.72	0.00662049	W5GYX5 C7C4X1 W5D322 A0A096ULV5 W5G5H3
Biological Process	GO:1901607	10	alpha-amino acid biosynthetic process	6	310	153	35145	4.45	0.0114309	W5F6E9 W5ET88 A0A096USZ7 W5EU71 A0A0C4BJG7 W5AMU3
Biological Process	GO:0006334	9	nucleosome assembly	6	347	153	35145	3.97	0.0177803	W5I3J1 W5DZG1 W5GGF1 W5GYL0 P05621 W5GCJ7
Biological Process	GO:0034728	7	nucleosome organization	6	347	153	35145	3.97	0.0177803	W5I3J1 W5DZG1 W5GGF1 W5GYL0 P05621 W5GCJ7
Biological Process	GO:0031497	8	chromatin assembly	6	347	153	35145	3.97	0.0177803	W5I3J1 W5DZG1 W5GGF1 W5GYL0 P05621 W5GCJ7
Biological Process	GO:0065004	7	protein-DNA complex assembly	6	352	153	35145	3.92	0.0187862	W5I3J1 W5DZG1 W5GGF1 W5GYL0 P05621 W5GCJ7
Biological Process	GO:0071824	5	protein-DNA complex subunit organization	6	352	153	35145	3.92	0.0187862	W5I3J1 W5DZG1 W5GGF1 W5GYL0 P05621 W5GCJ7
Biological Process	GO:0006333	7	chromatin assembly or disassembly	6	354	153	35145	3.89	0.0191988	W5I3J1 W5DZG1 W5GGF1 W5GYL0 P05621 W5GCJ7
Biological Process	GO:0008652	9	cellular amino acid biosynthetic process	6	359	153	35145	3.84	0.0202564	W5F6E9 W5ET88 A0A096USZ7 W5EU71 A0A0C4BJG7 W5AMU3
Biological Process	GO:0006323	7	DNA packaging	6	367	153	35145	3.76	0.0220268	W5I3J1 W5DZG1 W5GGF1 W5GYL0 P05621 W5GCJ7
Biological Process	GO:0015988	11	energy coupled proton transmembrane transport, against electrochemical gradient	4	141	153	35145	6.52	0.0235111	W5D593 Q332R4 W5HK74 Q2L9B8
Biological Process	GO:0015991	12	ATP hydrolysis coupled proton transport	4	141	153	35145	6.52	0.0235111	W5D593 Q332R4 W5HK74 Q2L9B8
Biological Process	GO:0044711	4	single-organism biosynthetic process	17	2159	153	35145	1.81	0.0249156	W5F6E9 W5DKH1 W5ET88 W5CPX1 Q332R4 W4ZM65 W5BGQ4 W5E6K5 P83970 A0A096USZ7 W5ES41 W5EU71 W5FF37 W5FF28 A0A0C4BJG7 W5B8Y5 W5AMU3
Biological Process	GO:1901566	5	organonitrogen compound biosynthetic process	11	1139	153	35145	2.22	0.0266825	P83970 W5F6E9 W5E6K5 W5ET88 A0A096USZ7 W5CPX1 W5EU71 Q332R4 A0A0C4BJG7 W4ZM65 W5AMU3
Biological Process	GO:0006418	11	tRNA aminoacylation for protein translation	5	269	153	35145	4.27	0.0297807	W5CK42 W5ALB9 W5FYH5 W5EP23 W5A0B2
Biological Process	GO:0016053	6	organic acid biosynthetic process	8	706	153	35145	2.6	0.0343624	W5F6E9 W5ET88 A0A096USZ7 W5EU71 W5FF28 A0A0C4BJG7 W5BGQ4 W5AMU3
Biological Process	GO:0046394	8	carboxylic acid biosynthetic process	8	706	153	35145	2.6	0.0343624	W5F6E9 W5ET88 A0A096USZ7 W5EU71 W5FF28 A0A0C4BJG7 W5BGQ4 W5AMU3
Biological Process	GO:0000097	10	sulfur amino acid biosynthetic process	3	68	153	35145	10.13	0.0351468	W5F6E9 W5ET88 A0A096USZ7
Biological Process	GO:0006414	8	translational elongation	3	68	153	35145	10.13	0.0351468	W5BMW7 W5H8Z0 Q03033
Biological Process	GO:0043038	9	amino acid activation	5	285	153	35145	4.03	0.0356664	W5CK42 W5ALB9 W5FYH5 W5EP23 W5A0B2
Biological Process	GO:0043039	10	tRNA aminoacylation	5	285	153	35145	4.03	0.0356664	W5CK42 W5ALB9 W5FYH5 W5EP23 W5A0B2
Biological Process	GO:0071103	6	DNA conformation change	6	422	153	35145	3.27	0.0369267	W5I3J1 W5DZG1 W5GGF1 W5GYL0 P05621 W5GCJ7
Biological Process	GO:0006950	3	response to stress	18	2471	153	35145	1.67	0.0389345	W5BE66 W5C595 W5D8U0 W5FI90 W5HYY0 W5DNC4 W5AQ91 W5D700 W5AS89 W5G376 Q0Q0I7 Q43207 W5EJK0 A0A096UMK4 C6ETA5 W5BBN4 W5HNQ2 W5C899
Biological Process	GO:0019637	5	organophosphate metabolic process	11	1236	153	35145	2.04	0.0427642	P83970 W5E6K5 W5CPX1 W5GA68 Q332R4 W5FGH0 W4ZM65 W5D911 W5HK74 W5DEL1 W5D4Q6
Biological Process	GO:0000096	9	sulfur amino acid metabolic process	3	77	153	35145	8.95	0.0440288	W5F6E9 W5ET88 A0A096USZ7
Biological Process	GO:0030163	6	protein catabolic process	6	457	153	35145	3.02	0.0490077	W5EMA7 W5CFF0 A0A0C4BK41 W5HUF2 W5H3N4 W5DE07
Biological Process	GO:0009117	8	nucleotide metabolic process	8	783	153	35145	2.35	0.0544076	P83970 W5E6K5 W5CPX1 Q332R4 W5FGH0 W4ZM65 W5D911 W5HK74
Biological Process	GO:0006753	7	nucleoside phosphate metabolic process	8	784	153	35145	2.34	0.0547076	P83970 W5E6K5 W5CPX1 Q332R4 W5FGH0 W4ZM65 W5D911 W5HK74
Biological Process	GO:0019693	6	ribose phosphate metabolic process	7	636	153	35145	2.53	0.0587638	P83970 W5E6K5 W5CPX1 Q332R4 W4ZM65 W5HK74 W5D911
Biological Process	GO:0046390	7	ribose phosphate biosynthetic process	5	346	153	35145	3.32	0.0638559	P83970 W5E6K5 W5CPX1 Q332R4 W4ZM65
Biological Process	GO:0009260	10	ribonucleotide biosynthetic process	5	346	153	35145	3.32	0.0638559	P83970 W5E6K5 W5CPX1 Q332R4 W4ZM65
Biological Process	GO:0044283	5	small molecule biosynthetic process	8	815	153	35145	2.25	0.0645241	W5F6E9 W5ET88 A0A096USZ7 W5EU71 W5FF28 A0A0C4BJG7 W5BGQ4 W5AMU3
Biological Process	GO:1901605	9	alpha-amino acid metabolic process	6	508	153	35145	2.71	0.0703402	W5F6E9 W5ET88 A0A096USZ7 W5EU71 A0A0C4BJG7 W5AMU3
Biological Process	GO:0006325	6	chromatin organization	6	519	153	35145	2.66	0.0755195	W5I3J1 W5DZG1 W5GGF1 W5GYL0 P05621 W5GCJ7
Biological Process	GO:0006002	6	fructose 6-phosphate metabolic process	2	19	153	35145	24.18	0.0790718	W5GA68 W5DEL1
Biological Process	GO:1901135	4	carbohydrate derivative metabolic process	10	1216	153	35145	1.89	0.0822377	P83970 W5E6K5 W5CPX1 W5GA68 Q332R4 W5FGH0 W4ZM65 W5D911 W5HK74 W5DEL1
Biological Process	GO:0055086	6	nucleobase-containing small molecule metabolic process	8	880	153	35145	2.09	0.0883852	P83970 W5E6K5 W5CPX1 Q332R4 W5FGH0 W4ZM65 W5D911 W5HK74
Biological Process	GO:0006457	7	protein folding	5	396	153	35145	2.9	0.0935657	Q93W25 Q0Q0I7 W5HNQ2 Q43207 W5HB60
Biological Process	GO:0044262	5	cellular carbohydrate metabolic process	6	564	153	35145	2.44	0.0987889	W5AIB2 W5HDD8 W5ES41 W5F8D5 W5DFE7 W5FF37
Biological Process	GO:0045892	11	negative regulation of transcription, DNA-templated	2	24	153	35145	19.14	0.0988268	W4ZPF0 W5BME8
Biological Process	GO:0051253	8	negative regulation of RNA metabolic process	2	24	153	35145	19.14	0.0988268	W4ZPF0 W5BME8
Biological Process	GO:1903507	10	negative regulation of nucleic acid-templated transcription	2	24	153	35145	19.14	0.0988268	W4ZPF0 W5BME8
Biological Process	GO:1902679	9	negative regulation of RNA biosynthetic process	2	24	153	35145	19.14	0.0988268	W4ZPF0 W5BME8
Biological Process	GO:0009259	9	ribonucleotide metabolic process	6	569	153	35145	2.42	0.101576	P83970 W5E6K5 W5CPX1 Q332R4 W4ZM65 W5HK74
Biological Process	GO:0051603	8	proteolysis involved in cellular protein catabolic process	5	419	153	35145	2.74	0.109089	W5EMA7 W5CFF0 W5HUF2 W5H3N4 W5DE07
Biological Process	GO:0044257	7	cellular protein catabolic process	5	419	153	35145	2.74	0.109089	W5EMA7 W5CFF0 W5HUF2 W5H3N4 W5DE07
Biological Process	GO:0034660	8	ncRNA metabolic process	6	607	153	35145	2.27	0.124013	W5CK42 W5ALB9 W5FYH5 W5EP23 W5A0B2 W5F9V0
Biological Process	GO:1901293	8	nucleoside phosphate biosynthetic process	5	442	153	35145	2.6	0.12569	P83970 W5E6K5 W5CPX1 Q332R4 W4ZM65
Biological Process	GO:0009165	9	nucleotide biosynthetic process	5	442	153	35145	2.6	0.12569	P83970 W5E6K5 W5CPX1 Q332R4 W4ZM65
Biological Process	GO:0009086	12	methionine biosynthetic process	2	34	153	35145	13.51	0.137083	W5ET88 A0A096USZ7
Biological Process	GO:0071822	5	protein complex subunit organization	7	814	153	35145	1.98	0.142347	W5I3J1 W5DZG1 W5GGF1 W5GYL0 W5FZE9 P05621 W5GCJ7
Biological Process	GO:1902600	10	hydrogen ion transmembrane transport	4	302	153	35145	3.04	0.143254	W5D593 Q332R4 W5HK74 Q2L9B8
Biological Process	GO:0051172	6	negative regulation of nitrogen compound metabolic process	2	36	153	35145	12.76	0.144538	W4ZPF0 W5BME8
Biological Process	GO:0045934	7	negative regulation of nucleobase-containing compound metabolic process	2	36	153	35145	12.76	0.144538	W4ZPF0 W5BME8
Biological Process	GO:0006555	11	methionine metabolic process	2	37	153	35145	12.42	0.148241	W5ET88 A0A096USZ7
Biological Process	GO:0045454	6	cell redox homeostasis	4	307	153	35145	2.99	0.148288	W5AJ14 W5AM85 W4ZZ26 W5BSD6
Biological Process	GO:0009156	10	ribonucleoside monophosphate biosynthetic process	4	308	153	35145	2.98	0.149302	P83970 W5E6K5 W5CPX1 Q332R4
Biological Process	GO:0006399	9	tRNA metabolic process	5	473	153	35145	2.43	0.149628	W5CK42 W5ALB9 W5FYH5 W5EP23 W5A0B2
Biological Process	GO:0009152	11	purine ribonucleotide biosynthetic process	4	310	153	35145	2.96	0.151336	P83970 W5E6K5 Q332R4 W4ZM65
Biological Process	GO:0009396	11	folic acid-containing compound biosynthetic process	2	38	153	35145	12.09	0.151929	W5EU71 W5AMU3
Biological Process	GO:0009415	5	response to water	2	38	153	35145	12.09	0.151929	W5FI90 W5D8U0
Biological Process	GO:0009124	9	nucleoside monophosphate biosynthetic process	4	311	153	35145	2.95	0.152357	P83970 W5E6K5 W5CPX1 Q332R4
Biological Process	GO:0044255	5	cellular lipid metabolic process	7	839	153	35145	1.92	0.157098	W5FF28 A0A077RSQ1 W5CMA3 W5DKH1 W5B8Y5 W5BGQ4 W5D4Q6
Biological Process	GO:0006631	9	fatty acid metabolic process	4	320	153	35145	2.87	0.161638	W5FF28 A0A077RSQ1 W5CMA3 W5BGQ4
Biological Process	GO:0006164	10	purine nucleotide biosynthetic process	4	321	153	35145	2.86	0.16268	P83970 W5E6K5 Q332R4 W4ZM65
Biological Process	GO:0009057	5	macromolecule catabolic process	6	675	153	35145	2.04	0.169254	W5EMA7 W5CFF0 A0A0C4BK41 W5HUF2 W5H3N4 W5DE07
Biological Process	GO:0042559	6	pteridine-containing compound biosynthetic process	2	44	153	35145	10.44	0.173725	W5EU71 W5AMU3
Biological Process	GO:0015992	9	proton transport	4	333	153	35145	2.76	0.175337	W5D593 Q332R4 W5HK74 Q2L9B8
Biological Process	GO:0006818	6	hydrogen transport	4	333	153	35145	2.76	0.175337	W5D593 Q332R4 W5HK74 Q2L9B8
Biological Process	GO:0009161	9	ribonucleoside monophosphate metabolic process	5	506	153	35145	2.27	0.176863	P83970 W5E6K5 W5CPX1 Q332R4 W5HK74
Biological Process	GO:0009123	8	nucleoside monophosphate metabolic process	5	509	153	35145	2.26	0.179419	P83970 W5E6K5 W5CPX1 Q332R4 W5HK74
Biological Process	GO:0010558	7	negative regulation of macromolecule biosynthetic process	2	49	153	35145	9.38	0.191462	W4ZPF0 W5BME8
Biological Process	GO:2000113	8	negative regulation of cellular macromolecule biosynthetic process	2	49	153	35145	9.38	0.191462	W4ZPF0 W5BME8
Biological Process	GO:0009890	6	negative regulation of biosynthetic process	2	49	153	35145	9.38	0.191462	W4ZPF0 W5BME8
Biological Process	GO:0031327	7	negative regulation of cellular biosynthetic process	2	49	153	35145	9.38	0.191462	W4ZPF0 W5BME8
Biological Process	GO:0019725	5	cellular homeostasis	4	351	153	35145	2.62	0.194813	W5AJ14 W5AM85 W4ZZ26 W5BSD6
Biological Process	GO:0001101	4	response to acid chemical	2	50	153	35145	9.19	0.194963	W5FI90 W5D8U0
Biological Process	GO:0009163	8	nucleoside biosynthetic process	4	353	153	35145	2.6	0.19701	P83970 W5CPX1 Q332R4 W4ZM65
Biological Process	GO:0042455	9	ribonucleoside biosynthetic process	4	353	153	35145	2.6	0.19701	P83970 W5CPX1 Q332R4 W4ZM65
Biological Process	GO:1901659	6	glycosyl compound biosynthetic process	4	353	153	35145	2.6	0.19701	P83970 W5CPX1 Q332R4 W4ZM65
Biological Process	GO:0009220	11	pyrimidine ribonucleotide biosynthetic process	2	51	153	35145	9.01	0.19845	W5CPX1 W4ZM65
Biological Process	GO:0009218	10	pyrimidine ribonucleotide metabolic process	2	51	153	35145	9.01	0.19845	W5CPX1 W4ZM65
Biological Process	GO:0046132	10	pyrimidine ribonucleoside biosynthetic process	2	51	153	35145	9.01	0.19845	W5CPX1 W4ZM65
Biological Process	GO:0046134	9	pyrimidine nucleoside biosynthetic process	2	51	153	35145	9.01	0.19845	W5CPX1 W4ZM65
Biological Process	GO:0006760	10	folic acid-containing compound metabolic process	2	51	153	35145	9.01	0.19845	W5EU71 W5AMU3
Biological Process	GO:0006461	6	protein complex assembly	6	715	153	35145	1.93	0.198504	W5I3J1 W5DZG1 W5GGF1 W5GYL0 P05621 W5GCJ7
Biological Process	GO:0044265	6	cellular macromolecule catabolic process	5	532	153	35145	2.16	0.19942	W5EMA7 W5CFF0 W5HUF2 W5H3N4 W5DE07
Biological Process	GO:0070271	4	protein complex biogenesis	6	717	153	35145	1.92	0.200012	W5I3J1 W5DZG1 W5GGF1 W5GYL0 P05621 W5GCJ7
Biological Process	GO:0009150	10	purine ribonucleotide metabolic process	5	533	153	35145	2.15	0.200304	P83970 W5E6K5 Q332R4 W4ZM65 W5HK74
Biological Process	GO:0006213	8	pyrimidine nucleoside metabolic process	2	52	153	35145	8.83	0.201922	W5CPX1 W4ZM65
Biological Process	GO:0046131	9	pyrimidine ribonucleoside metabolic process	2	52	153	35145	8.83	0.201922	W5CPX1 W4ZM65
Biological Process	GO:0044272	5	sulfur compound biosynthetic process	3	193	153	35145	3.57	0.203435	W5F6E9 W5ET88 A0A096USZ7
Biological Process	GO:0051276	5	chromosome organization	6	729	153	35145	1.89	0.209136	W5I3J1 W5DZG1 W5GGF1 W5GYL0 P05621 W5GCJ7
Biological Process	GO:0072522	6	purine-containing compound biosynthetic process	4	365	153	35145	2.52	0.210315	P83970 W5E6K5 Q332R4 W4ZM65
Biological Process	GO:0006163	9	purine nucleotide metabolic process	5	549	153	35145	2.09	0.21462	P83970 W5E6K5 Q332R4 W4ZM65 W5HK74
Biological Process	GO:1901700	4	response to oxygen-containing compound	2	57	153	35145	8.06	0.219057	W5FI90 W5D8U0
Biological Process	GO:0034622	6	cellular macromolecular complex assembly	6	745	153	35145	1.85	0.22151	W5I3J1 W5DZG1 W5GGF1 W5GYL0 P05621 W5GCJ7
Biological Process	GO:0010035	4	response to inorganic substance	2	58	153	35145	7.92	0.22244	W5FI90 W5D8U0
Biological Process	GO:0042558	5	pteridine-containing compound metabolic process	2	60	153	35145	7.66	0.229163	W5EU71 W5AMU3
Biological Process	GO:0009119	8	ribonucleoside metabolic process	5	581	153	35145	1.98	0.244046	P83970 W5CPX1 Q332R4 W4ZM65 W5HK74
Biological Process	GO:0031324	6	negative regulation of cellular metabolic process	2	65	153	35145	7.07	0.245717	W4ZPF0 W5BME8
Biological Process	GO:0065003	5	macromolecular complex assembly	6	790	153	35145	1.74	0.257427	W5I3J1 W5DZG1 W5GGF1 W5GYL0 P05621 W5GCJ7
Biological Process	GO:0072521	5	purine-containing compound metabolic process	5	601	153	35145	1.91	0.262883	P83970 W5E6K5 Q332R4 W4ZM65 W5HK74
Biological Process	GO:0006996	4	organelle organization	8	1203	153	35145	1.53	0.265631	W5I3J1 W5DZG1 W5GGF1 W5GYL0 W5FZE9 W5ESI8 P05621 W5GCJ7
Biological Process	GO:0006790	4	sulfur compound metabolic process	3	239	153	35145	2.88	0.276684	W5F6E9 W5ET88 A0A096USZ7
Biological Process	GO:0009116	7	nucleoside metabolic process	5	617	153	35145	1.86	0.278151	P83970 W5CPX1 Q332R4 W4ZM65 W5HK74
Biological Process	GO:1901657	5	glycosyl compound metabolic process	5	617	153	35145	1.86	0.278151	P83970 W5CPX1 Q332R4 W4ZM65 W5HK74
Biological Process	GO:0006221	10	pyrimidine nucleotide biosynthetic process	2	76	153	35145	6.04	0.280904	W5CPX1 W4ZM65
Biological Process	GO:0090407	6	organophosphate biosynthetic process	5	628	153	35145	1.83	0.288731	P83970 W5E6K5 W5CPX1 Q332R4 W4ZM65
Biological Process	GO:0042325	8	regulation of phosphorylation	2	80	153	35145	5.74	0.293291	W5EEU0 W5E6L5
Biological Process	GO:0051338	6	regulation of transferase activity	2	80	153	35145	5.74	0.293291	W5EEU0 W5E6L5
Biological Process	GO:0043549	9	regulation of kinase activity	2	80	153	35145	5.74	0.293291	W5EEU0 W5E6L5
Biological Process	GO:0009145	10	purine nucleoside triphosphate biosynthetic process	3	254	153	35145	2.71	0.300636	P83970 Q332R4 W4ZM65
Biological Process	GO:0009206	11	purine ribonucleoside triphosphate biosynthetic process	3	254	153	35145	2.71	0.300636	P83970 Q332R4 W4ZM65
Biological Process	GO:0009205	10	purine ribonucleoside triphosphate metabolic process	4	452	153	35145	2.03	0.310993	P83970 Q332R4 W4ZM65 W5HK74
Biological Process	GO:0009144	9	purine nucleoside triphosphate metabolic process	4	452	153	35145	2.03	0.310993	P83970 Q332R4 W4ZM65 W5HK74
Biological Process	GO:0043933	4	macromolecular complex subunit organization	7	1061	153	35145	1.52	0.311025	W5I3J1 W5DZG1 W5GGF1 W5GYL0 W5FZE9 P05621 W5GCJ7
Biological Process	GO:0051174	6	regulation of phosphorus metabolic process	2	86	153	35145	5.34	0.311475	W5EEU0 W5E6L5
Biological Process	GO:0019220	7	regulation of phosphate metabolic process	2	86	153	35145	5.34	0.311475	W5EEU0 W5E6L5
Biological Process	GO:0044248	4	cellular catabolic process	6	855	153	35145	1.61	0.311489	W5EMA7 W5CFF0 W5HUF2 W5H3N4 W5DE07 W5FCT7
Biological Process	GO:0006099	10	tricarboxylic acid cycle	2	88	153	35145	5.22	0.317433	W5AIB2 W5F8D5
Biological Process	GO:0006101	9	citrate metabolic process	2	88	153	35145	5.22	0.317433	W5AIB2 W5F8D5
Biological Process	GO:0010629	7	negative regulation of gene expression	2	90	153	35145	5.1	0.323339	W4ZPF0 W5BME8
Biological Process	GO:0022607	4	cellular component assembly	6	873	153	35145	1.58	0.326763	W5I3J1 W5DZG1 W5GGF1 W5GYL0 P05621 W5GCJ7
Biological Process	GO:0042398	5	cellular modified amino acid biosynthetic process	2	93	153	35145	4.94	0.332103	W5EU71 W5AMU3
Biological Process	GO:0048523	5	negative regulation of cellular process	2	94	153	35145	4.89	0.334999	W4ZPF0 W5BME8
Biological Process	GO:0009199	9	ribonucleoside triphosphate metabolic process	4	478	153	35145	1.92	0.341691	P83970 Q332R4 W4ZM65 W5HK74
Biological Process	GO:0042592	4	homeostatic process	4	478	153	35145	1.92	0.341691	W5AJ14 W5AM85 W4ZZ26 W5BSD6
Biological Process	GO:0009201	10	ribonucleoside triphosphate biosynthetic process	3	280	153	35145	2.46	0.341801	P83970 Q332R4 W4ZM65
Biological Process	GO:0009142	9	nucleoside triphosphate biosynthetic process	3	280	153	35145	2.46	0.341801	P83970 Q332R4 W4ZM65
Biological Process	GO:0009126	9	purine nucleoside monophosphate metabolic process	4	481	153	35145	1.91	0.345231	P83970 W5E6K5 Q332R4 W5HK74
Biological Process	GO:0009167	10	purine ribonucleoside monophosphate metabolic process	4	481	153	35145	1.91	0.345231	P83970 W5E6K5 Q332R4 W5HK74
Biological Process	GO:0009168	11	purine ribonucleoside monophosphate biosynthetic process	3	283	153	35145	2.44	0.346508	P83970 W5E6K5 Q332R4
Biological Process	GO:0009127	10	purine nucleoside monophosphate biosynthetic process	3	283	153	35145	2.44	0.346508	P83970 W5E6K5 Q332R4
Biological Process	GO:0009067	11	aspartate family amino acid biosynthetic process	2	101	153	35145	4.55	0.354927	W5ET88 A0A096USZ7
Biological Process	GO:0006220	9	pyrimidine nucleotide metabolic process	2	102	153	35145	4.5	0.357725	W5CPX1 W4ZM65
Biological Process	GO:0043604	6	amide biosynthetic process	2	103	153	35145	4.46	0.360511	W5EU71 W5AMU3
Biological Process	GO:0098662	9	inorganic cation transmembrane transport	4	494	153	35145	1.86	0.360549	W5D593 Q332R4 W5HK74 Q2L9B8
Biological Process	GO:0098655	8	cation transmembrane transport	4	494	153	35145	1.86	0.360549	W5D593 Q332R4 W5HK74 Q2L9B8
Biological Process	GO:0098660	8	inorganic ion transmembrane transport	4	494	153	35145	1.86	0.360549	W5D593 Q332R4 W5HK74 Q2L9B8
Biological Process	GO:0005984	7	disaccharide metabolic process	2	104	153	35145	4.42	0.363285	W5HDD8 W5FF37
Biological Process	GO:0009066	10	aspartate family amino acid metabolic process	2	105	153	35145	4.38	0.366047	W5ET88 A0A096USZ7
Biological Process	GO:1901137	5	carbohydrate derivative biosynthetic process	5	709	153	35145	1.62	0.367804	P83970 W5E6K5 W5CPX1 Q332R4 W4ZM65
Biological Process	GO:0010605	6	negative regulation of macromolecule metabolic process	2	106	153	35145	4.33	0.368797	W4ZPF0 W5BME8
Biological Process	GO:0006820	7	anion transport	3	298	153	35145	2.31	0.369868	W5FHZ8 W5EJD1 W5CRU6
Biological Process	GO:0009141	8	nucleoside triphosphate metabolic process	4	503	153	35145	1.83	0.371126	P83970 Q332R4 W4ZM65 W5HK74
Biological Process	GO:0009892	5	negative regulation of metabolic process	2	110	153	35145	4.18	0.379679	W4ZPF0 W5BME8
Biological Process	GO:0008299	7	isoprenoid biosynthetic process	2	110	153	35145	4.18	0.379679	W5DKH1 W5B8Y5
Biological Process	GO:0072528	6	pyrimidine-containing compound biosynthetic process	2	110	153	35145	4.18	0.379679	W5CPX1 W4ZM65
Biological Process	GO:0006720	6	isoprenoid metabolic process	2	112	153	35145	4.1	0.38505	W5DKH1 W5B8Y5
Biological Process	GO:0046129	10	purine ribonucleoside biosynthetic process	3	310	153	35145	2.22	0.38832	P83970 Q332R4 W4ZM65
Biological Process	GO:0042451	9	purine nucleoside biosynthetic process	3	310	153	35145	2.22	0.38832	P83970 Q332R4 W4ZM65
Biological Process	GO:0015672	8	monovalent inorganic cation transport	4	534	153	35145	1.72	0.407279	W5D593 Q332R4 W5HK74 Q2L9B8
Biological Process	GO:0042278	8	purine nucleoside metabolic process	4	537	153	35145	1.71	0.410748	P83970 Q332R4 W4ZM65 W5HK74
Biological Process	GO:0046128	9	purine ribonucleoside metabolic process	4	537	153	35145	1.71	0.410748	P83970 Q332R4 W4ZM65 W5HK74
Biological Process	GO:0006732	5	coenzyme metabolic process	3	325	153	35145	2.12	0.411047	W5EU71 W5AMU3 W5D911
Biological Process	GO:0009311	6	oligosaccharide metabolic process	2	127	153	35145	3.62	0.423886	W5HDD8 W5FF37
Biological Process	GO:0072350	8	tricarboxylic acid metabolic process	2	129	153	35145	3.56	0.428877	W5AIB2 W5F8D5
Biological Process	GO:0009628	3	response to abiotic stimulus	2	129	153	35145	3.56	0.428877	W5FI90 W5D8U0
Biological Process	GO:0034220	7	ion transmembrane transport	4	566	153	35145	1.62	0.443944	W5D593 Q332R4 W5HK74 Q2L9B8
Biological Process	GO:0006575	4	cellular modified amino acid metabolic process	2	137	153	35145	3.35	0.448413	W5EU71 W5AMU3
Biological Process	GO:0072527	5	pyrimidine-containing compound metabolic process	2	139	153	35145	3.31	0.453193	W5CPX1 W4ZM65
Biological Process	GO:0065008	3	regulation of biological quality	4	587	153	35145	1.57	0.467529	W5AJ14 W5AM85 W4ZZ26 W5BSD6
Biological Process	GO:0006511	10	ubiquitin-dependent protein catabolic process	3	367	153	35145	1.88	0.47235	W5EMA7 W5CFF0 W5H3N4
Biological Process	GO:0050790	5	regulation of catalytic activity	2	148	153	35145	3.1	0.474196	W5EEU0 W5E6L5
Biological Process	GO:0043632	7	modification-dependent macromolecule catabolic process	3	369	153	35145	1.87	0.475175	W5EMA7 W5CFF0 W5H3N4
Biological Process	GO:0019941	9	modification-dependent protein catabolic process	3	369	153	35145	1.87	0.475175	W5EMA7 W5CFF0 W5H3N4
Biological Process	GO:0065009	3	regulation of molecular function	2	151	153	35145	3.04	0.481018	W5EEU0 W5E6L5
Biological Process	GO:0048519	4	negative regulation of biological process	2	157	153	35145	2.93	0.494398	W4ZPF0 W5BME8
Biological Process	GO:0043603	5	cellular amide metabolic process	2	159	153	35145	2.89	0.498782	W5EU71 W5AMU3
Biological Process	GO:0009060	7	aerobic respiration	2	172	153	35145	2.67	0.526369	W5AIB2 W5F8D5
Biological Process	GO:0051186	4	cofactor metabolic process	3	419	153	35145	1.64	0.542726	W5EU71 W5AMU3 W5D911
Biological Process	GO:0046034	11	ATP metabolic process	3	437	153	35145	1.58	0.565539	P83970 Q332R4 W5HK74
Biological Process	GO:0009108	6	coenzyme biosynthetic process	2	221	153	35145	2.08	0.617452	W5EU71 W5AMU3
Biological Process	GO:0007010	5	cytoskeleton organization	2	233	153	35145	1.97	0.636963	W5FZE9 W5ESI8
Biological Process	GO:0006754	12	ATP biosynthetic process	2	239	153	35145	1.92	0.646345	P83970 Q332R4
Biological Process	GO:0006633	10	fatty acid biosynthetic process	2	272	153	35145	1.69	0.693799	W5FF28 W5BGQ4
Biological Process	GO:0051188	5	cofactor biosynthetic process	2	289	153	35145	1.59	0.715718	W5EU71 W5AMU3

## Sheet: Table S5
Table S5. Protein pathway enrichment analysis
KEGG pathway	Mapping	Background	All Mapping	All Background	Fold enrichment	Fisher'exact Test P_value	Related proteins
osa00010 Glycolysis / Gluconeogenesis - Oryza sativa japonica (Japanese rice) (RefSeq)	10	112	60	3972	5.91	3.14893e-05	W5ENP2 W5AM85 W4ZZ26 C7C4X1 W5GA68 W5G5H3 W5D0E3 W5GYX5 W5H4V7 W5D322
osa01200 Carbon metabolism - Oryza sativa japonica (Japanese rice) (RefSeq)	13	231	60	3972	3.73	0.000109383	W5AM85 W4ZZ26 C7C4X1 W5BS00 W5G5H3 W5FCR7 W5D0E3 W5GYX5 W5D322 W5AIB2 W5H4V7 A0A096ULV5 W5BF08
osa01110 Biosynthesis of secondary metabolites - Oryza sativa japonica (Japanese rice) (RefSeq)	23	823	60	3972	1.85	0.00236941	C7C4X1 W5ET88 W5G5H3 W5D322 W5H4V7 W4ZM65 W5ENP2 W4ZZ26 W5AM85 A0A096USZ7 W5GA68 W5AS89 C0SSW5 W5DX10 W5FCR7 C6ETA5 W5D0E3 W5GYX5 W5AIB2 A0A096ULV5 W5B8Y5 W5DFE7 W5D4Q6
osa00480 Glutathione metabolism - Oryza sativa japonica (Japanese rice) (RefSeq)	6	79	60	3972	5.03	0.00592761	W5ANU0 A0A096ULV5 W5C595 Q9SP56 W5FNZ3 W5EJK0
osa00710 Carbon fixation in photosynthetic organisms - Oryza sativa japonica (Japanese rice) (RefSeq)	6	79	60	3972	5.03	0.00592761	W5D0E3 W5GYX5 W5AIB2 W5H4V7 C7C4X1 W5G5H3
osa01230 Biosynthesis of amino acids - Oryza sativa japonica (Japanese rice) (RefSeq)	9	199	60	3972	2.99	0.00844397	C7C4X1 W5ET88 A0A096USZ7 W5G5H3 W5D0E3 W5GYX5 W5H4V7 W5D322 A0A0C4BJG7
osa00640 Propanoate metabolism - Oryza sativa japonica (Japanese rice) (RefSeq)	4	33	60	3972	8.02	0.0123823	W5AM85 W4ZZ26 W5FCR7 W5BF08
osa00630 Glyoxylate and dicarboxylate metabolism - Oryza sativa japonica (Japanese rice) (RefSeq)	5	76	60	3972	4.36	0.025479	W5AIB2 W5AM85 W4ZZ26 A0A0C4BJG7 W5FCR7
osa00030 Pentose phosphate pathway - Oryza sativa japonica (Japanese rice) (RefSeq)	4	45	60	3972	5.88	0.028416	W5ENP2 W5D0E3 W5GA68 A0A096ULV5
osa00620 Pyruvate metabolism - Oryza sativa japonica (Japanese rice) (RefSeq)	5	79	60	3972	4.19	0.0288794	W5AIB2 W5AM85 W4ZZ26 W5GZB8 W5FCR7
osa00020 Citrate cycle (TCA cycle) - Oryza sativa japonica (Japanese rice) (RefSeq)	4	48	60	3972	5.52	0.0335739	W5AIB2 W5AM85 W4ZZ26 W5DFE7
osa00280 Valine, leucine and isoleucine degradation - Oryza sativa japonica (Japanese rice) (RefSeq)	4	48	60	3972	5.52	0.0335739	W5AM85 W4ZZ26 W5FCR7 W5BF08
osa04626 Plant-pathogen interaction - Oryza sativa japonica (Japanese rice) (RefSeq)	4	91	60	3972	2.91	0.151957	P04464 W5HNQ2 Q0Q0I7 P94058
osa00051 Fructose and mannose metabolism - Oryza sativa japonica (Japanese rice) (RefSeq)	3	48	60	3972	4.14	0.158919	W5D0E3 W5GA68 W5HXV0
osa00270 Cysteine and methionine metabolism - Oryza sativa japonica (Japanese rice) (RefSeq)	4	101	60	3972	2.62	0.18857	W5AIB2 W5B7Z6 W5ET88 A0A096USZ7
osa03050 Proteasome - Oryza sativa japonica (Japanese rice) (RefSeq)	3	55	60	3972	3.61	0.196306	W5FYN0 W5HUF2 W5H3N4
osa00500 Starch and sucrose metabolism - Oryza sativa japonica (Japanese rice) (RefSeq)	5	165	60	3972	2.01	0.228499	W5ENP2 W5HDD8 W5FGH0 W5HXV0 W5FF37
osa00260 Glycine, serine and threonine metabolism - Oryza sativa japonica (Japanese rice) (RefSeq)	3	61	60	3972	3.26	0.229163	W5D322 W5AM85 W4ZZ26
osa00450 Selenocompound metabolism - Oryza sativa japonica (Japanese rice) (RefSeq)	2	22	60	3972	6.02	0.281162	W5ET88 A0A096USZ7
osa00910 Nitrogen metabolism - Oryza sativa japonica (Japanese rice) (RefSeq)	2	29	60	3972	4.57	0.353088	W5BS00 A0A0C4BJG7
osa00220 Arginine biosynthesis - Oryza sativa japonica (Japanese rice) (RefSeq)	2	31	60	3972	4.27	0.372306	W5BS00 A0A0C4BJG7
osa00410 beta-Alanine metabolism - Oryza sativa japonica (Japanese rice) (RefSeq)	2	32	60	3972	4.14	0.381703	W5BF08 W5HZB1
osa00900 Terpenoid backbone biosynthesis - Oryza sativa japonica (Japanese rice) (RefSeq)	2	39	60	3972	3.39	0.443719	W5B8Y5 W5FCR7
osa00250 Alanine, aspartate and glutamate metabolism - Oryza sativa japonica (Japanese rice) (RefSeq)	2	43	60	3972	3.08	0.476367	W5BS00 A0A0C4BJG7
osa04070 Phosphatidylinositol signaling system - Oryza sativa japonica (Japanese rice) (RefSeq)	2	45	60	3972	2.94	0.491978	P04464 P94058
osa00053 Ascorbate and aldarate metabolism - Oryza sativa japonica (Japanese rice) (RefSeq)	2	45	60	3972	2.94	0.491978	W5C595 W5EJK0
osa00052 Galactose metabolism - Oryza sativa japonica (Japanese rice) (RefSeq)	2	51	60	3972	2.6	0.536114	W5ENP2 W5FGH0
osa00520 Amino sugar and nucleotide sugar metabolism - Oryza sativa japonica (Japanese rice) (RefSeq)	3	120	60	3972	1.66	0.537246	W5ENP2 W5FGH0 W5HXV0
osa01212 Fatty acid metabolism - Oryza sativa japonica (Japanese rice) (RefSeq)	2	56	60	3972	2.36	0.569997	W5FCR7 W5BGQ4
osa00970 Aminoacyl-tRNA biosynthesis - Oryza sativa japonica (Japanese rice) (RefSeq)	2	64	60	3972	2.07	0.619216	W5ALB9 W5FYH5
osa04145 Phagosome - Oryza sativa japonica (Japanese rice) (RefSeq)	2	76	60	3972	1.74	0.682834	W5D593 Q2L9B8

## Sheet: Table S6
Table S6. Protein domain enrichment analysis
Domain Description	Mapping	Background	All Mapping	All Background	Fold enrichment	Fisher'exact Test P_value	Related Protein
Glutathione S-transferase, N-terminal	8	218	209	60505	10.62	1.17059e-05	W5ANU0 W5FB78 W5H8Z0 A0A077S0X9 Q9SP56 W5AC28 W5FNZ3 W5AFF5
Thioredoxin-like fold	11	685	209	60505	4.65	0.000146651	W5ANU0 W5AJ14 W5H8Z0 A0A077S0X9 Q9SP56 W5FNZ3 W5FB78 W5AC28 W5AH95 W5AFF5 W5BSD6
NAD(P)-binding domain	15	1302	209	60505	3.34	0.000186889	W5CMA3 C7C4X1 W5DMQ7 W5BS00 W5IA32 W5G5H3 A0A077RSQ1 W5GYX5 W5AIB2 W5DUR8 A0A096ULV5 W5AMU3 W5DFE7 W5HZB1 A9U8G4
Transcription factor, GTP-binding domain	5	93	209	60505	15.56	0.000311844	W5C6I8 W5I281 Q03033 W5BZK0 W5G125
Glutathione S-transferase, C-terminal-like 6 169 209 60505 10.28 0.000313624621651964 W5FB78 W5H8Z0 A0A077S0X9 Q9SP56 W5AC28 W5AFF5 Haem peroxidase, plant/fungal/bacterial	10	637	209	60505	4.54	0.000397537	W5BE66 W5AS89 W5C595 W5EJK0 A0A096UMK4 W5BBN4 C6ETA5 W5C899 W5AQ91 W5HYY0
Translation elongation factor EFTu-like, domain 2	4	51	209	60505	22.71	0.000738395	W5C6I8 W5I281 Q03033 W5G125
Aldolase-type TIM barrel	7	319	209	60505	6.35	0.000879873	W5D0E3 W5CPX1 W5CMD2 W5D911 W5CEG1 W5CJE5 W5D5L4
14-3-3 domain	3	19	209	60505	45.71	0.00193515	W5D4G1 Q9FXQ9 L0GED8
Aminoacyl-tRNA synthetase, class II	4	73	209	60505	15.86	0.00208633	W5CK42 W5ALB9 W5FYH5 W5EP23
Histone H2A/H2B/H3	6	260	209	60505	6.68	0.00214767	W5GGF1 W5I3J1 W5DZG1 W5GYL0 W5GCJ7 P05621
Porin domain	3	24	209	60505	36.19	0.00308829	W5FHZ8 W5EJD1 W5CRU6
Glyceraldehyde 3-phosphate dehydrogenase, NAD(P) binding domain	3	29	209	60505	29.95	0.00449193	W5GYX5 C7C4X1 W5G5H3
Aminoacyl-tRNA synthetase, class II (D/K/N) 3 29 209 60505 29.95 0.00449192595108139 W5ALB9 W5FYH5 W5EP23 Ricin B, lectin domain	3	29	209	60505	29.95	0.00449193	W5EI90 W5BKE1 W5B4W2
Translation protein, beta-barrel domain	4	99	209	60505	11.7	0.00492893	W5C6I8 W5I281 Q03033 W5G125
Glyceraldehyde 3-phosphate dehydrogenase, catalytic domain 3 32 209 60505 27.14 0.00545067444104785 W5GYX5 C7C4X1 W5G5H3 Glutathione S-transferase, C-terminal-like 4 121 209 60505 9.57 0.00856530921804377 W5ANU0 W5BMW7 W5A0B2 W5FNZ3 Glutathione S-transferase, C-terminal 3 43 209 60505 20.20 0.00968065478943447 W5H8Z0 A0A077S0X9 Q9SP56 Heat shock protein 70kD, peptide-binding domain 3 47 209 60505…	3	58	209	60505	14.97	0.0171349	W5H454 W5DZG0 W5A8B5
Cobalamin-independent methionine synthase MetE, C-terminal/archaeal	2	6	209	60505	96.5	0.0204508	W5ET88 A0A096USZ7
Cobalamin-independent methionine synthase MetE, N-terminal 2 6 209 60505 96.50 0.0204507726623091 W5ET88 A0A096USZ7 Mss4/translationally controlled tumour-associated TCTP 2 6 209 60505 96.50 0.0204507726623091 W5DPE9 Q8LRM8 Ubiquitin domain 4 174 209 60505 6.66 0.0224995534733581 P69326 W5CFF0 W5D967 W5CI72 Alpha-D-phosphohexomutase, alpha/beta/alpha domain I 2 7 209 60505 82.71 0.023818534762274…	2	7	209	60505	82.71	0.0238185	W5ENP2 W5F6B3
Alpha-D-phosphohexomutase, alpha/beta/alpha I/II/III	2	10	209	60505	57.9	0.0338528	W5ENP2 W5F6B3
GroEL-like equatorial domain	3	84	209	60505	10.34	0.0341008	W5HH73 W5H501 W5HB60
Nucleophile aminohydrolases, N-terminal 3 98 209 60505 8.86 0.0450742591614155 W5HUF2 W5H3N4 W5DE07 Nucleic acid-binding, OB-fold 3 98 209 60505 8.86 0.0450742591614155 W5ALB9 W5FYH5 W5AN09 Alcohol dehydrogenase, N-terminal 3 99 209 60505 8.77 0.0459019978746753 W5DMQ7 W5DUR8 A9U8G4 Alcohol dehydrogenase, C-terminal 3 100 209 60505 8.68 0.0467353312952612 W5DMQ7 W5DUR8 A9U8G4 Pyruvate kinase-like…	3	127	209	60505	6.84	0.0711814	W5DMQ7 W5DUR8 A9U8G4
Translation elongation factor EFG, V domain	2	22	209	60505	26.32	0.0729739	W5I281 W5G125
Translation elongation factor EFG/EF2, domain IV	2	23	209	60505	25.17	0.0761619	W5I281 W5G125
Pyruvate kinase, beta-barrel insert domain	2	25	209	60505	23.16	0.0825053	W5BD38 W5G100
Pyridine nucleotide-disulphide oxidoreductase, dimerisation domain	2	25	209	60505	23.16	0.0825053	W5AM85 W4ZZ26
NADPH-dependent FMN reductase-like	2	26	209	60505	22.27	0.0856607	W4ZPF0 W5BME8
FAD/NAD-linked reductase, dimerisation domain 2 29 209 60505 19.97 0.0950622748547643 W5AM85 W4ZZ26 Pyruvate kinase, C-terminal 2 29 209 60505 19.97 0.0950622748547643 W5BD38 W5G100 Phosphofructokinase domain 2 32 209 60505 18.09 0.104367627175879 W5GA68 W5DEL1 Flavodoxin/nitric oxide synthase 2 32 209 60505 18.09 0.104367627175879 W4ZPF0 W5BME8 TCP-1-like chaperonin intermediate domain 2 34 209 …	2	39	209	60505	14.85	0.125711	W4ZN48 W5FDQ4
Translation elongation factor EFTu/EF1A, C-terminal 2 40 209 60505 14.47 0.128718959262087 W5C6I8 Q03033 Flavoprotein pyridine nucleotide cytochrome reductase 2 40 209 60505 14.47 0.128718959262087 W5DK89 W5FDK4 Glyoxalase/fosfomycin resistance/dioxygenase domain 2 40 209 60505 14.47 0.128718959262087 W5EAV4 W5GZB8 Elongation factor G, III-V domain 2 46 209 60505 12.59 0.146549016476267 W5I281 W5…	2	54	209	60505	10.72	0.169759	W5HNQ2 W5B8Y5
Glyoxalase/Bleomycin resistance protein/Dihydroxybiphenyl dioxygenase	2	55	209	60505	10.53	0.172615	W5EAV4 W5GZB8
P-loop containing nucleoside triphosphate hydrolase 3 232 209 60505 3.74 0.190060145957781 W5I281 W5BZK0 W5G125 ATPase, F1/V1/A1 complex, alpha/beta subunit, nucleotide-binding domain 2 62 209 60505 9.34 0.192340318404636 Q332R4 W5HK74 Ubiquitin-related domain 3 239 209 60505 3.63 0.198756494722336 P69326 W5D967 W5CI72 Riboflavin synthase-like beta-barrel 2 74 209 60505 7.82 0.225071558858512 W5D…	2	105	209	60505	5.51	0.303645	W5ANU0 W5FNZ3
Chloramphenicol acetyltransferase-like domain	3	361	209	60505	2.41	0.35255	A0A077RX76 W5GST4 W5A8B6
NADP-dependent oxidoreductase domain	2	130	209	60505	4.45	0.361194	W5I8F2 W5AZC4
Armadillo-type fold	5	951	209	60505	1.52	0.413434	F6LAX4 W5HDT6 W5H9B4 W5EEU0 A0A096URP8
AMP-dependent synthetase/ligase	2	161	209	60505	3.6	0.426022	W5EW84 W5BGZ1
Thioredoxin domain	2	161	209	60505	3.6	0.426022	W5AJ14 W5BSD6
Helicase superfamily 1/2, ATP-binding domain	2	352	209	60505	1.64	0.703498	W5F180 W5I0B0
Nucleotide-diphospho-sugar transferases	2	374	209	60505	1.55	0.725257	W5ES41 W5FGH0

## Sheet: Table S7
Table S7. Protein interaction network of identified proteins
Node name	Protein names	Oryza sativa protein	STRING name	MCODE_Cluster	MCODE_Node_Status	MCODE_Score	Node Degree	Gene names	No. of modification sites	Subcellular Location	Biological Process	Cellular Component	Molecular Function	KEGG KO No.	KEGG Gene	KEGG pathway	IPR ID	Domain description
P69326	Ubiquitin	39947.LOC_Os03g13170.1		Cluster 1	Clustered	9	11		1	"cytosol, nuclear"		organelle; intracellular membrane-bounded organelle; intracellular organelle; nucleus; cell part; intracellular; cytoplasm; intracellular part; membrane-bounded organelle; cell;	protein binding; binding;				IPR029071; IPR000626;	Ubiquitin-related domain; Ubiquitin domain;
Q8LRM8	Translationally-controlled tumor protein homolog	39947.LOC_Os11g43900.1	4351061	Cluster 1	Clustered	8	11	TCTP	1	chloroplast		intracellular part; cell; cell part; intracellular; cytoplasm;					IPR011323; IPR011057;	Mss4/translationally controlled tumour-associated TCTP; Mss4-like;
W5FGP5	50S ribosomal protein L4	39947.LOC_Os11g37510.1	4350797	Cluster 1	Clustered	8.83636	12		2	chloroplast	cellular protein metabolic process; biosynthetic process; primary metabolic process; cellular metabolic process; organic substance biosynthetic process; cellular biosynthetic process; organic substance metabolic process; metabolic process; cellular macromolecule biosynthetic process; cellular macromolecule metabolic process; gene expression; macromolecule metabolic process; protein metabolic proc…	ribosome; organelle; intracellular organelle; intracellular non-membrane-bounded organelle; cell part; intracellular; cytoplasm; macromolecular complex; intracellular part; cell; ribonucleoprotein complex; cytoplasmic part; non-membrane-bounded organelle;	structural constituent of ribosome; structural molecule activity;				IPR023574;	Ribosomal protein L4 domain;
W5EUJ6		39947.LOC_Os10g32820.1	4348839	Cluster 1	Clustered	7.81319	14		1	cytosol	cellular protein metabolic process; biosynthetic process; primary metabolic process; cellular metabolic process; organic substance biosynthetic process; cellular biosynthetic process; organic substance metabolic process; metabolic process; cellular macromolecule biosynthetic process; cellular macromolecule metabolic process; gene expression; macromolecule metabolic process; protein metabolic proc…	ribosome; organelle; intracellular organelle; intracellular non-membrane-bounded organelle; cell part; intracellular; cytoplasm; macromolecular complex; intracellular part; cell; ribonucleoprotein complex; cytoplasmic part; non-membrane-bounded organelle;	structural constituent of ribosome; structural molecule activity;				IPR008991;	Translation protein SH3-like domain;
W5FEZ3	40S ribosomal protein S12	39947.LOC_Os07g05580.1	4342408	Cluster 1	Clustered	8.83636	15		2	cytosol	cellular protein metabolic process; biosynthetic process; primary metabolic process; cellular metabolic process; organic substance biosynthetic process; cellular biosynthetic process; organic substance metabolic process; metabolic process; cellular macromolecule biosynthetic process; cellular macromolecule metabolic process; gene expression; macromolecule metabolic process; protein metabolic proc…	ribosome; organelle; intracellular organelle; intracellular non-membrane-bounded organelle; cell part; intracellular; cytoplasm; macromolecular complex; intracellular part; cell; ribonucleoprotein complex; cytoplasmic part; non-membrane-bounded organelle;	structural constituent of ribosome; structural molecule activity;	K02951	RP-S12e; small subunit ribosomal protein S12e	osa03010 Ribosome - Oryza sativa japonica (Japanese rice) (RefSeq);	IPR029064; IPR004038;	50S ribosomal protein L30e-like; Ribosomal protein L7Ae/L30e/S12e/Gadd45;
W5CN13	60S ribosomal protein L11	39947.LOC_Os02g14059.1	4328826	Cluster 1	Clustered	7.2	15		1	cytosol	cellular protein metabolic process; biosynthetic process; primary metabolic process; cellular metabolic process; organic substance biosynthetic process; cellular biosynthetic process; organic substance metabolic process; metabolic process; cellular macromolecule biosynthetic process; cellular macromolecule metabolic process; gene expression; macromolecule metabolic process; protein metabolic proc…	ribosome; organelle; intracellular organelle; intracellular non-membrane-bounded organelle; cell part; intracellular; cytoplasm; macromolecular complex; intracellular part; cell; ribonucleoprotein complex; cytoplasmic part; non-membrane-bounded organelle;	structural constituent of ribosome; structural molecule activity;				IPR022803; IPR031309; IPR031310;	"""Ribosomal protein L5 domain; Ribosomal protein L5, C-terminal; Ribosomal protein L5, N-terminal; """
W5CKV1	"""40S ribosomal protein S5, putative, expressed"""	39947.LOC_Os01g01060.1	4326457	Cluster 1	Clustered	8.83636	16		1	peroxisome	cellular protein metabolic process; biosynthetic process; primary metabolic process; cellular metabolic process; organic substance biosynthetic process; cellular biosynthetic process; organic substance metabolic process; metabolic process; cellular macromolecule biosynthetic process; cellular macromolecule metabolic process; gene expression; macromolecule metabolic process; protein metabolic proc…	intracellular organelle; ribosome; intracellular non-membrane-bounded organelle; small ribosomal subunit; cytoplasm; intracellular organelle part; macromolecular complex; intracellular part; cell; organelle part; non-membrane-bounded organelle; organelle; ribosomal subunit; cell part; intracellular; ribonucleoprotein complex; cytoplasmic part;	organic cyclic compound binding; heterocyclic compound binding; RNA binding; binding; nucleic acid binding; structural molecule activity; structural constituent of ribosome;				IPR023798;	Ribosomal protein S7 domain;
W5BMW7		39947.LOC_Os07g42300.1	4343894	Cluster 1	Clustered	8	16		1	cytosol	translational elongation; cellular protein metabolic process; biosynthetic process; primary metabolic process; cellular metabolic process; organic substance biosynthetic process; cellular biosynthetic process; organic substance metabolic process; metabolic process; cellular macromolecule biosynthetic process; cellular macromolecule metabolic process; gene expression; macromolecule metabolic proce…	cell part; intracellular; cytoplasm; macromolecular complex; intracellular part; protein complex; cell; cytoplasmic part; eukaryotic translation elongation factor 1 complex;	"organic cyclic compound binding; heterocyclic compound binding; RNA binding; translation factor activity, nucleic acid binding; translation elongation factor activity; binding; nucleic acid binding; "				IPR014717; IPR014038; IPR010987;	"""Translation elongation factor EF1B/ribosomal protein S6; Translation elongation factor EF1B, beta/delta subunit, guanine nucleotide exchange domain; Glutathione S-transferase, C-terminal-like; """
W5C6I8	OSJNBb0067G11.10 protein	39947.LOC_Os04g20220.1	4335338	Cluster 1	Clustered	7.82222	16		2	cytosol			"nucleoside phosphate binding; nucleoside binding; ion binding; hydrolase activity, acting on acid anhydrides; hydrolase activity; nucleotide binding; nucleoside-triphosphatase activity; organic cyclic compound binding; heterocyclic compound binding; ribonucleoside binding; carbohydrate derivative binding; pyrophosphatase activity; catalytic activity; ribonucleotide binding; binding; GTPase activ…	K03267	ERF3; peptide chain release factor subunit 3	osa03015 mRNA surveillance pathway - Oryza sativa japonica (Japanese rice) (RefSeq);	IPR004160; IPR004161; IPR009001; IPR027417; IPR000795; IPR009000;	"""Translation elongation factor EFTu/EF1A, C-terminal; Translation elongation factor EFTu-like, domain 2; Translation elongation factor EF1A/initiation factor IF2gamma, C-terminal; P-loop containing nucleoside triphosphate hydrolase; Transcription factor, GTP-binding domain; Translation protein, beta-barrel domain; """
W4ZQ30		39947.LOC_Os05g48310.1	4339563	Cluster 1	Clustered	7.81319	17		1	cytosol	cellular protein metabolic process; biosynthetic process; primary metabolic process; cellular metabolic process; organic substance biosynthetic process; cellular biosynthetic process; organic substance metabolic process; metabolic process; cellular macromolecule biosynthetic process; cellular macromolecule metabolic process; gene expression; macromolecule metabolic process; protein metabolic proc…	ribosome; organelle; intracellular organelle; intracellular non-membrane-bounded organelle; cell part; intracellular; cytoplasm; macromolecular complex; intracellular part; cell; ribonucleoprotein complex; cytoplasmic part; non-membrane-bounded organelle;	structural constituent of ribosome; structural molecule activity;				IPR009000;	"""Translation protein, beta-barrel domain; """
Q5I7K2	Ribosomal protein S7	39947.LOC_Os03g18570.1	4332545	Cluster 1	Clustered	7.2	17		1	cytosol	cellular protein metabolic process; biosynthetic process; primary metabolic process; cellular metabolic process; organic substance biosynthetic process; cellular biosynthetic process; organic substance metabolic process; metabolic process; cellular macromolecule biosynthetic process; cellular macromolecule metabolic process; gene expression; macromolecule metabolic process; protein metabolic proc…	ribosome; organelle; intracellular organelle; intracellular non-membrane-bounded organelle; cell part; intracellular; cytoplasm; macromolecular complex; intracellular part; cell; ribonucleoprotein complex; cytoplasmic part; non-membrane-bounded organelle;	structural constituent of ribosome; structural molecule activity;
W5G125	Elongation factor 2	39947.LOC_Os02g32030.1	4329493	Cluster 1	Seed	9	17		1	cytosol			"nucleoside phosphate binding; nucleoside binding; ion binding; hydrolase activity, acting on acid anhydrides; hydrolase activity; nucleotide binding; nucleoside-triphosphatase activity; organic cyclic compound binding; heterocyclic compound binding; ribonucleoside binding; carbohydrate derivative binding; pyrophosphatase activity; catalytic activity; ribonucleotide binding; binding; GTPase activ…	K03234			IPR027417; IPR000795; IPR005517; IPR005225; IPR004161; IPR000640; IPR020568; IPR014721; IPR009022; IPR009000;	"""P-loop containing nucleoside triphosphate hydrolase; Transcription factor, GTP-binding domain; Translation elongation factor EFG/EF2, domain IV; Small GTP-binding protein domain; Translation elongation factor EFTu-like, domain 2; Translation elongation factor EFG, V domain; Ribosomal protein S5 domain 2-type fold; Ribosomal protein S5 domain 2-type fold, subgroup; Elongation factor G, III-V do…
W5A8E0	60S ribosomal protein L18	39947.LOC_Os05g06310.1	4337849	Cluster 1	Clustered	7.2	18		1	nuclear	cellular protein metabolic process; biosynthetic process; primary metabolic process; cellular metabolic process; organic substance biosynthetic process; cellular biosynthetic process; organic substance metabolic process; metabolic process; cellular macromolecule biosynthetic process; cellular macromolecule metabolic process; gene expression; macromolecule metabolic process; protein metabolic proc…	ribosome; organelle; intracellular organelle; intracellular non-membrane-bounded organelle; cell part; intracellular; cytoplasm; macromolecular complex; intracellular part; cell; ribonucleoprotein complex; cytoplasmic part; non-membrane-bounded organelle;	structural constituent of ribosome; structural molecule activity;	K02883	RP-L18e; large subunit ribosomal protein L18e	osa03010 Ribosome - Oryza sativa japonica (Japanese rice) (RefSeq);	IPR021131;	Ribosomal protein L18e/L15P;
U5HTD8	Ribosomal protein S20	39947.LOC_Os06g04290.1	4340027	Cluster 1	Clustered	7.2	19	rps20	1	chloroplast	cellular protein metabolic process; biosynthetic process; primary metabolic process; cellular metabolic process; organic substance biosynthetic process; cellular biosynthetic process; organic substance metabolic process; metabolic process; cellular macromolecule biosynthetic process; cellular macromolecule metabolic process; gene expression; macromolecule metabolic process; protein metabolic proc…	ribosome; intracellular organelle; intracellular non-membrane-bounded organelle; small ribosomal subunit; intracellular organelle part; cytoplasm; macromolecular complex; intracellular part; cell; organelle part; non-membrane-bounded organelle; organelle; ribosomal subunit; intracellular; cell part; ribonucleoprotein complex; cytoplasmic part;	structural constituent of ribosome; structural molecule activity;				IPR027486;	Ribosomal protein S10 domain;
W5D0E3	Fructose-bisphosphate aldolase	39947.LOC_Os05g33380.1	4338737	Cluster 2	Clustered	5.57143	7	TRAES_3BF107400010CFD_c1	2	cytosol	single-organism carbohydrate catabolic process; glycolytic process; single-organism catabolic process; small molecule metabolic process; single-organism cellular process; single-organism process; carbohydrate metabolic process; primary metabolic process; cellular metabolic process; organic substance metabolic process; carbohydrate catabolic process; single-organism carbohydrate metabolic process;…		lyase activity; fructose-bisphosphate aldolase activity; aldehyde-lyase activity; catalytic activity; carbon-carbon lyase activity;	K01623	"ALDO; fructose-bisphosphate aldolase, class I [EC:4.1.2.13]"	osa01230 Biosynthesis of amino acids - Oryza sativa japonica (Japanese rice) (RefSeq); osa01200 Carbon metabolism - Oryza sativa japonica (Japanese rice) (RefSeq); osa01100 Metabolic pathways - Oryza sativa japonica (Japanese rice) (RefSeq); osa00010 Glycolysis / Gluconeogenesis - Oryza sativa japonica (Japanese rice) (RefSeq); osa00030 Pentose phosphate pathway - Oryza sativa japonica (Japanese …	IPR013785;	Aldolase-type TIM barrel;
W5DEL1		39947.LOC_Os01g53680.1	4327196	Cluster 2	Clustered	5.33333	9		1	cytoskeleton	single-organism carbohydrate catabolic process; glycolytic process; single-organism catabolic process; small molecule metabolic process; single-organism cellular process; single-organism process; fructose 6-phosphate metabolic process; primary metabolic process; carbohydrate metabolic process; cellular metabolic process; phosphate-containing compound metabolic process; carbohydrate catabolic proc…	catalytic complex; cell part; intracellular; 6-phosphofructokinase complex; cytoplasm; macromolecular complex; cytosolic part; intracellular part; transferase complex; cell; cytosol; protein complex; cytoplasmic part;	"6-phosphofructokinase activity; ATP binding; nucleoside phosphate binding; phosphotransferase activity, alcohol group as acceptor; nucleoside binding; ion binding; nucleotide binding; organic cyclic compound binding; heterocyclic compound binding; ribonucleoside binding; carbohydrate derivative binding; carbohydrate kinase activity; kinase activity; ribonucleotide binding; catalytic activity; bi…				IPR000023;	Phosphofructokinase domain;
W5GYX5	Glyceraldehyde-3-phosphate dehydrogenase	39947.LOC_Os04g40950.1	4336216	Cluster 2	Clustered	5.57143	10	GAPC8	7	cytosol	glucose metabolic process; single-organism carbohydrate metabolic process; metabolic process; oxidation-reduction process; single-organism metabolic process; monosaccharide metabolic process; single-organism process; primary metabolic process; carbohydrate metabolic process; organic substance metabolic process; hexose metabolic process;		"organic cyclic compound binding; heterocyclic compound binding; oxidoreductase activity, acting on the aldehyde or oxo group of donors, NAD or NADP as acceptor; nucleoside phosphate binding; NAD binding; catalytic activity; binding; oxidoreductase activity, acting on the aldehyde or oxo group of donors; NADP binding; nucleotide binding; cofactor binding; small molecule binding; coenzyme binding;…	K00134	GAPDH; glyceraldehyde 3-phosphate dehydrogenase [EC:1.2.1.12]	osa01230 Biosynthesis of amino acids - Oryza sativa japonica (Japanese rice) (RefSeq); osa01200 Carbon metabolism - Oryza sativa japonica (Japanese rice) (RefSeq); osa01100 Metabolic pathways - Oryza sativa japonica (Japanese rice) (RefSeq); osa00010 Glycolysis / Gluconeogenesis - Oryza sativa japonica (Japanese rice) (RefSeq); osa01110 Biosynthesis of secondary metabolites - Oryza sativa japonic…	IPR020829; IPR016040; IPR020828;	"""Glyceraldehyde 3-phosphate dehydrogenase, catalytic domain; NAD(P)-binding domain; Glyceraldehyde 3-phosphate dehydrogenase, NAD(P) binding domain; """
A0A096ULV5	Glucose-6-phosphate 1-dehydrogenase	39947.LOC_Os07g22350.1	4342988	Cluster 2	Clustered	6	10		1	cytosol	glucose metabolic process; single-organism carbohydrate metabolic process; metabolic process; oxidation-reduction process; single-organism metabolic process; monosaccharide metabolic process; single-organism process; primary metabolic process; carbohydrate metabolic process; organic substance metabolic process; hexose metabolic process;		"oxidoreductase activity, acting on CH-OH group of donors; organic cyclic compound binding; heterocyclic compound binding; oxidoreductase activity, acting on the CH-OH group of donors, NAD or NADP as acceptor; nucleoside phosphate binding; catalytic activity; binding; glucose-6-phosphate dehydrogenase activity; NADP binding; nucleotide binding; cofactor binding; oxidoreductase activity; coenzyme …	K00036	G6PD; glucose-6-phosphate 1-dehydrogenase [EC:1.1.1.49 1.1.1.363]	osa01200 Carbon metabolism - Oryza sativa japonica (Japanese rice) (RefSeq); osa01100 Metabolic pathways - Oryza sativa japonica (Japanese rice) (RefSeq); osa00030 Pentose phosphate pathway - Oryza sativa japonica (Japanese rice) (RefSeq); osa00480 Glutathione metabolism - Oryza sativa japonica (Japanese rice) (RefSeq); osa01110 Biosynthesis of secondary metabolites - Oryza sativa japonica (Japan…	IPR022675; IPR016040; IPR022674;	"""Glucose-6-phosphate dehydrogenase, C-terminal; NAD(P)-binding domain; Glucose-6-phosphate dehydrogenase, NAD-binding; """
W5D911		39947.LOC_Os01g70170.1	4327239	Cluster 2	Clustered	6	10		1	peroxisome	NADP metabolic process; pyridine nucleotide metabolic process; cellular aromatic compound metabolic process; nicotinamide nucleotide metabolic process; organophosphate catabolic process; nucleotide metabolic process; single-organism process; cellular metabolic process; pyridine-containing compound metabolic process; phosphate-containing compound metabolic process; organic substance metabolic proc…	intracellular part; cell; cell part; intracellular; cytoplasm;	"sedoheptulose-7-phosphate:D-glyceraldehyde-3-phosphate glyceronetransferase activity; catalytic activity; transferase activity; transferase activity, transferring aldehyde or ketonic groups; "				IPR013785;	Aldolase-type TIM barrel;
W5GA68		39947.LOC_Os02g48360.1	4330512	Cluster 2	Clustered	5.33333	11	PFP-ALPHA	1	cytosol	single-organism carbohydrate catabolic process; glycolytic process; single-organism catabolic process; small molecule metabolic process; single-organism cellular process; single-organism process; fructose 6-phosphate metabolic process; primary metabolic process; carbohydrate metabolic process; cellular metabolic process; phosphate-containing compound metabolic process; carbohydrate catabolic proc…	catalytic complex; cell part; intracellular; 6-phosphofructokinase complex; cytoplasm; macromolecular complex; cytosolic part; intracellular part; transferase complex; cell; cytosol; protein complex; cytoplasmic part;	"6-phosphofructokinase activity; ATP binding; nucleoside phosphate binding; phosphotransferase activity, alcohol group as acceptor; diphosphate-fructose-6-phosphate 1-phosphotransferase activity; nucleoside binding; ion binding; nucleotide binding; organic cyclic compound binding; heterocyclic compound binding; ribonucleoside binding; carbohydrate derivative binding; carbohydrate kinase activity;…	K00895	pfp; pyrophosphate--fructose-6-phosphate 1-phosphotransferase [EC:2.7.1.90]	osa01100 Metabolic pathways - Oryza sativa japonica (Japanese rice) (RefSeq); osa00010 Glycolysis / Gluconeogenesis - Oryza sativa japonica (Japanese rice) (RefSeq); osa00030 Pentose phosphate pathway - Oryza sativa japonica (Japanese rice) (RefSeq); osa01110 Biosynthesis of secondary metabolites - Oryza sativa japonica (Japanese rice) (RefSeq); osa00051 Fructose and mannose metabolism - Oryza sa…	IPR013981; IPR000023;	"""Pyrophosphate-dependent phosphofructokinase, alpha-helical domain; Phosphofructokinase domain; """
W5H4V7	Phosphoglycerate kinase	39947.LOC_Os02g07260.1	4328435	Cluster 2	Clustered	6.22222	13		5	cytosol	single-organism carbohydrate catabolic process; glycolytic process; single-organism catabolic process; small molecule metabolic process; single-organism cellular process; single-organism process; carbohydrate metabolic process; primary metabolic process; cellular metabolic process; organic substance metabolic process; carbohydrate catabolic process; single-organism carbohydrate metabolic process;…		"ATP binding; nucleoside phosphate binding; nucleoside binding; ion binding; nucleotide binding; phosphotransferase activity, carboxyl group as acceptor; organic cyclic compound binding; heterocyclic compound binding; ribonucleoside binding; carbohydrate derivative binding; kinase activity; catalytic activity; ribonucleotide binding; binding; phosphoglycerate kinase activity; purine ribonucleosid…	K00927	PGK; phosphoglycerate kinase [EC:2.7.2.3]	osa01230 Biosynthesis of amino acids - Oryza sativa japonica (Japanese rice) (RefSeq); osa01200 Carbon metabolism - Oryza sativa japonica (Japanese rice) (RefSeq); osa01100 Metabolic pathways - Oryza sativa japonica (Japanese rice) (RefSeq); osa00010 Glycolysis / Gluconeogenesis - Oryza sativa japonica (Japanese rice) (RefSeq); osa01110 Biosynthesis of secondary metabolites - Oryza sativa japonic…	IPR015824; IPR015901;	"""Phosphoglycerate kinase, N-terminal; Phosphoglycerate kinase, C-terminal; """
W5CJE5	Fructose-bisphosphate aldolase	39947.LOC_Os01g02880.1	4326074	Cluster 2	Clustered	6.54545	13		1	chloroplast	single-organism carbohydrate catabolic process; glycolytic process; single-organism catabolic process; small molecule metabolic process; single-organism cellular process; single-organism process; carbohydrate metabolic process; primary metabolic process; cellular metabolic process; organic substance metabolic process; carbohydrate catabolic process; single-organism carbohydrate metabolic process;…		lyase activity; fructose-bisphosphate aldolase activity; aldehyde-lyase activity; catalytic activity; carbon-carbon lyase activity;				IPR013785;	Aldolase-type TIM barrel;
W5CMD2	Triosephosphate isomerase	39947.LOC_Os01g05490.1	4325211	Cluster 2	Clustered	6.54545	16		1	chloroplast	single-organism carbohydrate catabolic process; glycolytic process; single-organism catabolic process; small molecule metabolic process; single-organism cellular process; single-organism process; primary metabolic process; carbohydrate metabolic process; cellular metabolic process; organic substance metabolic process; carbohydrate catabolic process; single-organism carbohydrate metabolic process;…		"isomerase activity; intramolecular oxidoreductase activity; triose-phosphate isomerase activity; catalytic activity; intramolecular oxidoreductase activity, interconverting aldoses and ketoses; "				IPR013785;	Aldolase-type TIM barrel;
W5FPI0		39947.LOC_Os10g08550.1	4348176	Cluster 2	Clustered	6.54545	18		3	cytosol	single-organism carbohydrate catabolic process; glycolytic process; single-organism catabolic process; small molecule metabolic process; single-organism cellular process; single-organism process; carbohydrate metabolic process; primary metabolic process; cellular metabolic process; organic substance metabolic process; carbohydrate catabolic process; single-organism carbohydrate metabolic process;…	catalytic complex; cell part; intracellular; cytoplasm; macromolecular complex; intracellular part; cytosolic part; cell; cytosol; protein complex; phosphopyruvate hydratase complex; cytoplasmic part;	magnesium ion binding; phosphopyruvate hydratase activity; catalytic activity; binding; ion binding; metal ion binding; cation binding; lyase activity; hydro-lyase activity; carbon-oxygen lyase activity;				IPR029065; IPR020810; IPR029017; IPR020811;	"""Enolase C-terminal domain-like; Enolase, C-terminal TIM barrel domain; Enolase N-terminal domain-like; Enolase, N-terminal; """
W5CFF0	Ubiquitin carboxyl-terminal hydrolase	39947.LOC_Os01g36930.1	4326194	Cluster 3	Clustered	6	6		1	chloroplast	modification-dependent macromolecule catabolic process; protein modification by small protein removal; cellular macromolecule catabolic process; proteolysis involved in cellular protein catabolic process; cellular protein catabolic process; modification-dependent protein catabolic process; cellular protein metabolic process; ubiquitin-dependent protein catabolic process; protein modification by s…		hydrolase activity; protein binding; ubiquitinyl hydrolase activity; catalytic activity; binding;				IPR029071; IPR028889; IPR001394; IPR000626;	"""Ubiquitin-related domain; Ubiquitin specific protease domain; Peptidase C19, ubiquitin carboxyl-terminal hydrolase; Ubiquitin domain; """
W5HUF2	Proteasome subunit beta type	39947.LOC_Os06g06030.1	4340166	Cluster 3	Clustered	7	7		1	chloroplast	proteolysis involved in cellular protein catabolic process; cellular macromolecule catabolic process; cellular protein catabolic process; cellular protein metabolic process; primary metabolic process; cellular metabolic process; organic substance metabolic process; organic substance catabolic process; metabolic process; protein catabolic process; macromolecule catabolic process; cellular macromol…	proteasome complex; cell part; intracellular; proteasome core complex; macromolecular complex; intracellular part; protein complex; cell;	"endopeptidase activity; threonine-type endopeptidase activity; peptidase activity; threonine-type peptidase activity; catalytic activity; peptidase activity, acting on L-amino acid peptides; hydrolase activity; "	K02737	PSMB5; 20S proteasome subunit beta 5 [EC:3.4.25.1]	osa03050 Proteasome - Oryza sativa japonica (Japanese rice) (RefSeq);	IPR029055;	"""Nucleophile aminohydrolases, N-terminal; """
W5DE07		39947.LOC_Os03g26970.1	4333000	Cluster 3	Clustered	7	8		1	cytosol	proteolysis involved in cellular protein catabolic process; cellular macromolecule catabolic process; cellular protein catabolic process; cellular protein metabolic process; primary metabolic process; cellular metabolic process; organic substance metabolic process; organic substance catabolic process; metabolic process; protein catabolic process; macromolecule catabolic process; cellular macromol…	proteasome complex; cell part; intracellular; proteasome core complex; macromolecular complex; intracellular part; protein complex; cell;	"endopeptidase activity; threonine-type endopeptidase activity; peptidase activity; catalytic activity; threonine-type peptidase activity; peptidase activity, acting on L-amino acid peptides; hydrolase activity; "				IPR029055;	"""Nucleophile aminohydrolases, N-terminal; """
W5H3N4	Proteasome subunit alpha type	39947.LOC_Os02g04100.1	4328215	Cluster 3	Clustered	7	8		1	mitochondria	modification-dependent macromolecule catabolic process; proteolysis involved in cellular protein catabolic process; cellular macromolecule catabolic process; cellular protein catabolic process; modification-dependent protein catabolic process; cellular protein metabolic process; ubiquitin-dependent protein catabolic process; primary metabolic process; cellular metabolic process; organic substance…	"organelle; intracellular membrane-bounded organelle; intracellular organelle; nucleus; proteasome core complex, alpha-subunit complex; proteasome complex; cell part; intracellular; cytoplasm; proteasome core complex; macromolecular complex; intracellular part; membrane-bounded organelle; cell; protein complex; "	"endopeptidase activity; threonine-type endopeptidase activity; peptidase activity; threonine-type peptidase activity; catalytic activity; peptidase activity, acting on L-amino acid peptides; hydrolase activity; "	K02725	PSMA1; 20S proteasome subunit alpha 6 [EC:3.4.25.1]	osa03050 Proteasome - Oryza sativa japonica (Japanese rice) (RefSeq);	IPR029055; IPR000426;	"""Nucleophile aminohydrolases, N-terminal; Proteasome alpha-subunit, N-terminal domain; """
W5FYN0	26S proteasome non-ATPase regulatory subunit 12 homolog A	39947.LOC_Os03g63430.1	4334802	Cluster 3	Clustered	7	8		1	cytosol			protein binding; binding;	K03035	PSMD12; 26S proteasome regulatory subunit N5	osa03050 Proteasome - Oryza sativa japonica (Japanese rice) (RefSeq);	IPR011991; IPR000717;	Winged helix-turn-helix DNA-binding domain; Proteasome component (PCI) domain;
W5EMA7	Proteasome subunit alpha type	39947.LOC_Os03g08280.1	4331828	Cluster 3	Clustered	7	8		2	cytosol	modification-dependent macromolecule catabolic process; proteolysis involved in cellular protein catabolic process; cellular macromolecule catabolic process; cellular protein catabolic process; modification-dependent protein catabolic process; cellular protein metabolic process; ubiquitin-dependent protein catabolic process; primary metabolic process; cellular metabolic process; organic substance…	"organelle; intracellular membrane-bounded organelle; intracellular organelle; nucleus; proteasome core complex, alpha-subunit complex; proteasome complex; cell part; intracellular; cytoplasm; proteasome core complex; macromolecular complex; intracellular part; membrane-bounded organelle; cell; protein complex; "	"endopeptidase activity; threonine-type endopeptidase activity; peptidase activity; threonine-type peptidase activity; catalytic activity; peptidase activity, acting on L-amino acid peptides; hydrolase activity; "				IPR000426; IPR029055;	"""Proteasome alpha-subunit, N-terminal domain; Nucleophile aminohydrolases, N-terminal; """
W5HG40	Proteasome activator subunit 4-like	39947.LOC_Os06g19730.1		Cluster 3	Seed	7	8		1	cytosol
A0A0C4BK41		39947.LOC_Os02g54340.1		Cluster 3	Clustered	7	9		1	cytosol	organic substance catabolic process; metabolic process; protein catabolic process; macromolecule catabolic process; macromolecule metabolic process; protein metabolic process; primary metabolic process; catabolic process; organic substance metabolic process;	intracellular part; cell; cell part; intracellular; cytoplasm;	ATP binding; nucleoside phosphate binding; nucleoside binding; ion binding; hydrolase activity; nucleotide binding; organic cyclic compound binding; heterocyclic compound binding; ribonucleoside binding; carbohydrate derivative binding; catalytic activity; ribonucleotide binding; binding; purine ribonucleoside binding; anion binding; purine ribonucleotide binding; adenyl ribonucleotide binding; a…				IPR003593; IPR003959; IPR027417;	"""AAA+ ATPase domain; ATPase, AAA-type, core; P-loop containing nucleoside triphosphate hydrolase; """
W5FYH5	AT4G31180 protein	39947.LOC_Os02g46130.1	4330354	Cluster 4	Clustered	3	5		1	chloroplast	cellular aromatic compound metabolic process; cellular protein metabolic process; single-organism process; aspartyl-tRNA aminoacylation; biosynthetic process; tRNA aminoacylation; cellular metabolic process; organic substance metabolic process; metabolic process; cellular amino acid metabolic process; heterocycle metabolic process; nucleobase-containing compound metabolic process; cellular nitrog…	intracellular part; cell; cell part; intracellular; cytoplasm;	"ligase activity, forming aminoacyl-tRNA and related compounds; ATP binding; nucleoside phosphate binding; aspartate-tRNA ligase activity; ligase activity, forming carbon-oxygen bonds; ligase activity; nucleoside binding; ion binding; nucleotide binding; organic cyclic compound binding; heterocyclic compound binding; ribonucleoside binding; carbohydrate derivative binding; catalytic activity; rib…	K01876	DARS; aspartyl-tRNA synthetase [EC:6.1.1.12]	osa00970 Aminoacyl-tRNA biosynthesis - Oryza sativa japonica (Japanese rice) (RefSeq);	IPR004364; IPR012340; IPR006195;	"""Aminoacyl-tRNA synthetase, class II (D/K/N); Nucleic acid-binding, OB-fold; Aminoacyl-tRNA synthetase, class II; """
W5CK42		39947.LOC_Os08g19850.1	4345200	Cluster 4	Clustered	3	5		1	cytosol	cellular aromatic compound metabolic process; cellular protein metabolic process; single-organism process; biosynthetic process; tRNA aminoacylation; cellular metabolic process; threonyl-tRNA aminoacylation; organic substance metabolic process; metabolic process; cellular amino acid metabolic process; heterocycle metabolic process; nucleobase-containing compound metabolic process; cellular nitrog…	intracellular part; cell; cell part; intracellular; cytoplasm;	"ligase activity, forming aminoacyl-tRNA and related compounds; ATP binding; threonine-tRNA ligase activity; nucleoside phosphate binding; ligase activity, forming carbon-oxygen bonds; nucleoside binding; ion binding; ligase activity; nucleotide binding; organic cyclic compound binding; heterocyclic compound binding; ribonucleoside binding; carbohydrate derivative binding; ribonucleotide binding;…				IPR018163; IPR002314; IPR012675; IPR006195; IPR033728; IPR012947; IPR012676; IPR004095; IPR004154;	"""Threonyl/alanyl tRNA synthetase, class II-like, putative editing domain; Aminoacyl-tRNA synthetase, class II (G/ P/ S/T); Beta-grasp domain; Aminoacyl-tRNA synthetase, class II; Threonine-tRNA ligase catalytic core domain; Threonyl/alanyl tRNA synthetase, SAD; TGS-like; TGS; Anticodon-binding; """
W5GST4	Acetyltransferase component of pyruvate dehydrogenase complex	39947.LOC_Os07g22720.1	4343003	Cluster 4	Clustered	3.73333	6		1	chloroplast	pyruvate metabolic process; metabolic process; single-organism metabolic process; small molecule metabolic process; single-organism cellular process; carboxylic acid metabolic process; single-organism process; monocarboxylic acid metabolic process; organic acid metabolic process; cellular process; cellular metabolic process; oxoacid metabolic process; organic substance metabolic process;	mitochondrial matrix; intracellular organelle; mitochondrial part; cytoplasm; intracellular organelle part; macromolecular complex; intracellular part; pyruvate dehydrogenase complex; cell; mitochondrion; organelle part; membrane-enclosed lumen; organelle; intracellular membrane-bounded organelle; catalytic complex; intracellular organelle lumen; cell part; intracellular; oxidoreductase complex; …	"S-acyltransferase activity; dihydrolipoyllysine-residue acetyltransferase activity; transferase activity, transferring acyl groups; catalytic activity; S-acetyltransferase activity; transferase activity, transferring acyl groups other than amino-acyl groups; dihydrolipoamide S-acyltransferase activity; transferase activity; acetyltransferase activity; "				IPR004167; IPR001078; IPR011053; IPR000089; IPR023213;	"""E3-binding domain; 2-oxoacid dehydrogenase acyltransferase, catalytic domain; Single hybrid motif; Biotin/lipoyl attachment; Chloramphenicol acetyltransferase-like domain; """
W5A0B2	"""Glutamyl-tRNA synthetase, cytoplasmic"""	39947.LOC_Os01g16520.1	4325167	Cluster 4	Clustered	3	6		1	cytosol	cellular aromatic compound metabolic process; cellular protein metabolic process; single-organism process; biosynthetic process; tRNA aminoacylation; cellular metabolic process; organic substance metabolic process; metabolic process; cellular amino acid metabolic process; heterocycle metabolic process; nucleobase-containing compound metabolic process; cellular nitrogen compound metabolic process;…	intracellular part; cell; cell part; intracellular; cytoplasm;	"ligase activity, forming aminoacyl-tRNA and related compounds; ATP binding; nucleoside phosphate binding; ligase activity, forming carbon-oxygen bonds; nucleoside binding; ion binding; ligase activity; nucleotide binding; organic cyclic compound binding; heterocyclic compound binding; ribonucleoside binding; carbohydrate derivative binding; catalytic activity; ribonucleotide binding; binding; pu…				IPR014729; IPR020061; IPR020056; IPR010987; IPR020058; IPR011035; IPR020059;	"""Rossmann-like alpha/beta/alpha sandwich fold; Glutamyl/glutaminyl-tRNA synthetase, class Ib, alpha-bundle domain; Ribosomal protein L25/Gln-tRNA synthetase, beta-barrel domain; Glutathione S-transferase, C-terminal-like; Glutamyl/glutaminyl-tRNA synthetase, class Ib, catalytic domain; Ribosomal protein L25/Gln-tRNA synthetase, anti-codon-binding domain; Glutamyl/glutaminyl-tRNA synthetase, cla…
W5G1Y0		39947.LOC_Os12g37870.1	4352549	Cluster 4	Clustered	3	7		1	cytosol			ATP binding; nucleoside phosphate binding; nucleoside binding; ion binding; nucleotide binding; organic cyclic compound binding; heterocyclic compound binding; ribonucleoside binding; carbohydrate derivative binding; ribonucleotide binding; binding; purine ribonucleoside binding; anion binding; purine ribonucleotide binding; adenyl ribonucleotide binding; adenyl nucleotide binding; purine nucleos…				IPR032263; IPR013816; IPR013650; IPR016102;	"""ATP-citrate synthase, citrate-binding domain; ATP-grasp fold, subdomain 2; ATP-grasp fold, succinyl-CoA synthetase-type; Succinyl-CoA synthetase-like; """
W5H454	Luminal-binding protein 3	39947.LOC_Os02g02410.1	4328075	Cluster 4	Clustered	3.73333	7		1	cytosol			ATP binding; nucleoside phosphate binding; nucleoside binding; ion binding; nucleotide binding; organic cyclic compound binding; heterocyclic compound binding; ribonucleoside binding; carbohydrate derivative binding; ribonucleotide binding; binding; purine ribonucleoside binding; anion binding; purine ribonucleotide binding; adenyl ribonucleotide binding; adenyl nucleotide binding; purine nucleos…	K09490	HSPA5; heat shock 70kDa protein 5	osa03060 Protein export - Oryza sativa japonica (Japanese rice) (RefSeq); osa04141 Protein processing in endoplasmic reticulum - Oryza sativa japonica (Japanese rice) (RefSeq);	IPR029048; IPR029047;	"""Heat shock protein 70kD, C-terminal domain; Heat shock protein 70kD, peptide-binding domain; """
W5DZG0	70 kDa heat shock protein	39947.LOC_Os03g16860.1	4332413	Cluster 4	Clustered	3.73333	7		4	cytosol			ATP binding; nucleoside phosphate binding; nucleoside binding; ion binding; nucleotide binding; organic cyclic compound binding; heterocyclic compound binding; ribonucleoside binding; carbohydrate derivative binding; ribonucleotide binding; binding; purine ribonucleoside binding; anion binding; purine ribonucleotide binding; adenyl ribonucleotide binding; adenyl nucleotide binding; purine nucleos…	K03283	HSPA1_8; heat shock 70kDa protein 1/8	osa04144 Endocytosis - Oryza sativa japonica (Japanese rice) (RefSeq); osa03040 Spliceosome - Oryza sativa japonica (Japanese rice) (RefSeq); osa04141 Protein processing in endoplasmic reticulum - Oryza sativa japonica (Japanese rice) (RefSeq);	IPR029048; IPR029047;	"""Heat shock protein 70kD, C-terminal domain; Heat shock protein 70kD, peptide-binding domain; """
W5HB60	T-complex protein 1 subunit gamma	39947.LOC_Os06g34690.1	4341219	Cluster 4	Clustered	3.73333	8		1	chloroplast	protein folding; metabolic process; cellular protein metabolic process; cellular macromolecule metabolic process; macromolecule metabolic process; protein metabolic process; primary metabolic process; cellular process; cellular metabolic process; organic substance metabolic process;	intracellular part; cell; cell part; intracellular; cytoplasm;	ATP binding; nucleoside phosphate binding; nucleoside binding; ion binding; protein binding; nucleotide binding; organic cyclic compound binding; heterocyclic compound binding; ribonucleoside binding; carbohydrate derivative binding; ribonucleotide binding; binding; purine ribonucleoside binding; anion binding; purine ribonucleotide binding; unfolded protein binding; adenyl ribonucleotide binding…				IPR027410; IPR027409; IPR027413;	TCP-1-like chaperonin intermediate domain; GroEL-like apical domain; GroEL-like equatorial domain;
W5H501	60 kDa chaperonin beta subunit	39947.LOC_Os02g01280.1	4327993	Cluster 4	Seed	3.73333	8		1	chloroplast	metabolic process; cellular protein metabolic process; cellular macromolecule metabolic process; macromolecule metabolic process; protein metabolic process; primary metabolic process; cellular process; cellular metabolic process; organic substance metabolic process;		ATP binding; nucleoside phosphate binding; nucleoside binding; ion binding; nucleotide binding; organic cyclic compound binding; heterocyclic compound binding; ribonucleoside binding; carbohydrate derivative binding; ribonucleotide binding; binding; purine ribonucleoside binding; anion binding; purine ribonucleotide binding; adenyl ribonucleotide binding; adenyl nucleotide binding; purine nucleos…				IPR027413;	GroEL-like equatorial domain;
W5F8D5	Citrate synthase	39947.LOC_Os02g13840.1	4328812	Cluster 4	Clustered	3	10		1	cytosol	tricarboxylic acid metabolic process; oxidation-reduction process; small molecule metabolic process; single-organism cellular process; tricarboxylic acid cycle; single-organism process; carbohydrate metabolic process; primary metabolic process; cellular respiration; cellular metabolic process; organic substance metabolic process; citrate metabolic process; metabolic process; generation of precurs…		"transferase activity, transferring acyl groups; transferase activity, transferring acyl groups, acyl groups converted into alkyl on transfer; catalytic activity; transferase activity; "				IPR016143;	"""Citrate synthase-like, small alpha subdomain; """
W5DFE7	"""Chromosome 3B, genomic scaffold, cultivar Chinese Spring"""	39947.LOC_Os01g19450.1	4325777	Cluster 4	Clustered	3	21	TRAES_3BF059300030CFD_c1	2	chloroplast	metabolic process; carbohydrate metabolic process; primary metabolic process; cellular process; cellular metabolic process; cellular carbohydrate metabolic process; organic substance metabolic process;		"ATP citrate synthase activity; succinate-CoA ligase (ADP-forming) activity; transferase activity, transferring acyl groups; transferase activity, transferring acyl groups, acyl groups converted into alkyl on transfer; catalytic activity; succinate-CoA ligase activity; CoA-ligase activity; ligase activity; ligase activity, forming carbon-sulfur bonds; transferase activity; acid-thiol ligase activ…	K01648	ACLY; ATP citrate (pro-S)-lyase [EC:2.3.3.8]	osa01100 Metabolic pathways - Oryza sativa japonica (Japanese rice) (RefSeq); osa00020 Citrate cycle (TCA cycle) - Oryza sativa japonica (Japanese rice) (RefSeq); osa01110 Biosynthesis of secondary metabolites - Oryza sativa japonica (Japanese rice) (RefSeq);	IPR016142; IPR005811; IPR016040; IPR016143; IPR016102;	"""Citrate synthase-like, large alpha subdomain; ATP-citrate lyase/succinyl-CoA ligase; NAD(P)-binding domain; Citrate synthase-like, small alpha subdomain; Succinyl-CoA synthetase-like; """
W5CI72	Ubiquitin homolog	39947.LOC_Os05g42424.1		Cluster 4	Clustered	3.60294	36		1	mitochondria			protein binding; binding;				IPR029071; IPR000626;	Ubiquitin-related domain; Ubiquitin domain;
W5ET88	5-methyltetrahydropteroyltriglutamate--homocysteine methyltransferase 2	39947.LOC_Os12g42884.1	4352833	Cluster 5	Clustered	2	2		1	chloroplast	sulfur amino acid biosynthetic process; organic acid biosynthetic process; aspartate family amino acid metabolic process; single-organism process; biosynthetic process; organonitrogen compound biosynthetic process; cellular metabolic process; sulfur amino acid metabolic process; sulfur compound biosynthetic process; methionine biosynthetic process; organic substance metabolic process; metabolic p…		"5-methyltetrahydropteroyltri-L-glutamate-dependent methyltransferase activity; methyltransferase activity; transition metal ion binding; catalytic activity; binding; S-methyltransferase activity; ion binding; transferase activity, transferring one-carbon groups; metal ion binding; cation binding; zinc ion binding; transferase activity; 5-methyltetrahydropteroyltriglutamate-homocysteine S-methylt…	K00549	metE; 5-methyltetrahydropteroyltriglutamate--homocysteine methyltransferase [EC:2.1.1.14]	osa00450 Selenocompound metabolism - Oryza sativa japonica (Japanese rice) (RefSeq); osa01230 Biosynthesis of amino acids - Oryza sativa japonica (Japanese rice) (RefSeq); osa01100 Metabolic pathways - Oryza sativa japonica (Japanese rice) (RefSeq); osa01110 Biosynthesis of secondary metabolites - Oryza sativa japonica (Japanese rice) (RefSeq); osa00270 Cysteine and methionine metabolism - Oryza …	IPR013215; IPR002629;	"""Cobalamin-independent methionine synthase MetE, N-terminal; Cobalamin-independent methionine synthase MetE, C-terminal/archaeal; """
A0A096USZ7	5-methyltetrahydropteroyltriglutamate--homocysteine methyltransferase 1	39947.LOC_Os12g42876.1	4352832	Cluster 5	Seed	2	2		6	cytosol	sulfur amino acid biosynthetic process; organic acid biosynthetic process; aspartate family amino acid metabolic process; single-organism process; biosynthetic process; organonitrogen compound biosynthetic process; cellular metabolic process; sulfur amino acid metabolic process; sulfur compound biosynthetic process; methionine biosynthetic process; organic substance metabolic process; metabolic p…		"5-methyltetrahydropteroyltri-L-glutamate-dependent methyltransferase activity; methyltransferase activity; transition metal ion binding; catalytic activity; binding; S-methyltransferase activity; ion binding; transferase activity, transferring one-carbon groups; metal ion binding; cation binding; zinc ion binding; transferase activity; 5-methyltetrahydropteroyltriglutamate-homocysteine S-methylt…	K00549	metE; 5-methyltetrahydropteroyltriglutamate--homocysteine methyltransferase [EC:2.1.1.14]	osa00450 Selenocompound metabolism - Oryza sativa japonica (Japanese rice) (RefSeq); osa01230 Biosynthesis of amino acids - Oryza sativa japonica (Japanese rice) (RefSeq); osa01100 Metabolic pathways - Oryza sativa japonica (Japanese rice) (RefSeq); osa01110 Biosynthesis of secondary metabolites - Oryza sativa japonica (Japanese rice) (RefSeq); osa00270 Cysteine and methionine metabolism - Oryza …	IPR013215; IPR002629;	"""Cobalamin-independent methionine synthase MetE, N-terminal; Cobalamin-independent methionine synthase MetE, C-terminal/archaeal; """
W5B7Z6	Adenosylhomocysteinase	39947.LOC_Os11g26850.2	4350455	Cluster 5	Clustered	1.66667	4		3	cytosol	metabolic process; one-carbon metabolic process; single-organism metabolic process; small molecule metabolic process; single-organism cellular process; single-organism process; cellular process; cellular metabolic process;		"adenosylhomocysteinase activity; hydrolase activity; hydrolase activity, acting on ether bonds; catalytic activity; trialkylsulfonium hydrolase activity; "	K01251	E3.3.1.1; adenosylhomocysteinase [EC:3.3.1.1]	osa01100 Metabolic pathways - Oryza sativa japonica (Japanese rice) (RefSeq); osa00270 Cysteine and methionine metabolism - Oryza sativa japonica (Japanese rice) (RefSeq);	IPR016040; IPR015878;	"""NAD(P)-binding domain; S-adenosyl-L-homocysteine hydrolase, NAD binding domain; """
W5F6E9	Cysteine synthase	39947.LOC_Os12g42980.1	4352839	Cluster 5	Clustered	1.66667	4		1	cytosol	sulfur amino acid biosynthetic process; organic acid biosynthetic process; single-organism process; biosynthetic process; organonitrogen compound biosynthetic process; cellular metabolic process; sulfur compound biosynthetic process; sulfur amino acid metabolic process; organic substance metabolic process; metabolic process; cellular amino acid metabolic process; alpha-amino acid biosynthetic pro…		lyase activity; cysteine synthase activity; transferase activity; catalytic activity; carbon-oxygen lyase activity;				IPR001926;	Tryptophan synthase beta subunit-like PLP-dependent enzyme;
Q0Q0I7	Heat shock protein 90	39947.LOC_Os09g30412.1	4347402	Cluster 6	Clustered	4.52381	9	HSP90-2	1	cytosol	protein folding; metabolic process; response to stress; cellular protein metabolic process; cellular macromolecule metabolic process; macromolecule metabolic process; protein metabolic process; response to stimulus; primary metabolic process; cellular process; cellular metabolic process; organic substance metabolic process;		ATP binding; nucleoside phosphate binding; nucleoside binding; ion binding; protein binding; nucleotide binding; organic cyclic compound binding; heterocyclic compound binding; ribonucleoside binding; carbohydrate derivative binding; ribonucleotide binding; binding; purine ribonucleoside binding; anion binding; purine ribonucleotide binding; unfolded protein binding; adenyl ribonucleotide binding…	K04079	htpG; molecular chaperone HtpG	osa04626 Plant-pathogen interaction - Oryza sativa japonica (Japanese rice) (RefSeq); osa04141 Protein processing in endoplasmic reticulum - Oryza sativa japonica (Japanese rice) (RefSeq);	IPR020575; IPR020568; IPR003594;	"""Heat shock protein Hsp90, N-terminal; Ribosomal protein S5 domain 2-type fold; Histidine kinase-like ATPase, C-terminal domain; """
W5HNQ2		39947.LOC_Os06g50300.1	4342077	Cluster 6	Clustered	4.52381	13		1	cytosol	protein folding; metabolic process; response to stress; cellular protein metabolic process; cellular macromolecule metabolic process; macromolecule metabolic process; protein metabolic process; response to stimulus; primary metabolic process; cellular process; cellular metabolic process; organic substance metabolic process;		ATP binding; nucleoside phosphate binding; nucleoside binding; ion binding; protein binding; nucleotide binding; organic cyclic compound binding; heterocyclic compound binding; ribonucleoside binding; carbohydrate derivative binding; ribonucleotide binding; binding; purine ribonucleoside binding; anion binding; purine ribonucleotide binding; unfolded protein binding; adenyl ribonucleotide binding…	K09487	HSP90B; heat shock protein 90kDa beta	osa04626 Plant-pathogen interaction - Oryza sativa japonica (Japanese rice) (RefSeq); osa04141 Protein processing in endoplasmic reticulum - Oryza sativa japonica (Japanese rice) (RefSeq);	IPR020568; IPR020575; IPR003594;	"""Ribosomal protein S5 domain 2-type fold; Heat shock protein Hsp90, N-terminal; Histidine kinase-like ATPase, C-terminal domain; """
W5HH73	T-complex protein 1 subunit alpha	39947.LOC_Os04g46620.1	4336600	Cluster 6	Clustered	4.52381	14		1	cytosol	metabolic process; cellular protein metabolic process; cellular macromolecule metabolic process; macromolecule metabolic process; protein metabolic process; primary metabolic process; cellular process; cellular metabolic process; organic substance metabolic process;	intracellular part; cell; cell part; intracellular; cytoplasm;	ATP binding; nucleoside phosphate binding; nucleoside binding; ion binding; nucleotide binding; organic cyclic compound binding; heterocyclic compound binding; ribonucleoside binding; carbohydrate derivative binding; ribonucleotide binding; binding; purine ribonucleoside binding; anion binding; purine ribonucleotide binding; adenyl ribonucleotide binding; adenyl nucleotide binding; purine nucleos…				IPR027410; IPR027409; IPR027413;	TCP-1-like chaperonin intermediate domain; GroEL-like apical domain; GroEL-like equatorial domain;
Q2L9B8	"""Chromosome 3B, genomic scaffold, cultivar Chinese Spring"""	39947.LOC_Os01g46980.1		Cluster 7	Seed	2	2	VATE	1	cytosol	"ion transmembrane transport; cation transmembrane transport; inorganic ion transmembrane transport; single-organism cellular process; energy coupled proton transmembrane transport, against electrochemical gradient; single-organism process; hydrogen transport; proton transport; establishment of localization; transport; transmembrane transport; single-organism localization; cation transport; ion t…	"macromolecular complex; membrane; proton-transporting two-sector ATPase complex, catalytic domain; protein complex; membrane part; proton-transporting two-sector ATPase complex; "	"active transmembrane transporter activity; ATPase activity, coupled to transmembrane movement of ions; ion transmembrane transporter activity; primary active transmembrane transporter activity; ATPase activity, coupled to transmembrane movement of ions, rotational mechanism; hydrolase activity, acting on acid anhydrides; substrate-specific transporter activity; monovalent inorganic cation transm…	K02150	ATPeV1E; V-type H+-transporting ATPase subunit E	osa01100 Metabolic pathways - Oryza sativa japonica (Japanese rice) (RefSeq); osa04145 Phagosome - Oryza sativa japonica (Japanese rice) (RefSeq); osa00190 Oxidative phosphorylation - Oryza sativa japonica (Japanese rice) (RefSeq);
W5HK74		39947.LOC_Os06g37180.1	4341339	Cluster 7	Clustered	1.66667	3		2	cytoskeleton	"nucleoside metabolic process; purine nucleoside metabolic process; ion transmembrane transport; cellular aromatic compound metabolic process; purine ribonucleoside monophosphate metabolic process; ribonucleotide metabolic process; nucleotide metabolic process; energy coupled proton transmembrane transport, against electrochemical gradient; single-organism process; cellular metabolic process; pho…	"macromolecular complex; membrane; proton-transporting two-sector ATPase complex, catalytic domain; proton-transporting V-type ATPase complex; protein complex; membrane part; proton-transporting two-sector ATPase complex; proton-transporting V-type ATPase, V1 domain; "	"ATP binding; nucleoside phosphate binding; nucleoside binding; ion binding; hydrolase activity, acting on acid anhydrides; hydrolase activity; nucleotide binding; organic cyclic compound binding; heterocyclic compound binding; ribonucleoside binding; carbohydrate derivative binding; ribonucleotide binding; catalytic activity; binding; purine ribonucleoside binding; purine ribonucleotide binding;…				IPR004100; IPR000194; IPR027417;	"""ATPase, F1 complex alpha/beta subunit, N-terminal domain; ATPase, F1/V1/A1 complex, alpha/beta subunit, nucleotide-binding domain; P-loop containing nucleoside triphosphate hydrolase; """
W5D593	"""Chromosome 3B, genomic scaffold, cultivar Chinese Spring"""	39947.LOC_Os01g40470.1		Cluster 7	Clustered	1.66667	3	TRAES_3BF021900060CFD_c1	1	cytosol	"ion transmembrane transport; cation transmembrane transport; inorganic ion transmembrane transport; single-organism cellular process; energy coupled proton transmembrane transport, against electrochemical gradient; single-organism process; hydrogen transport; proton transport; establishment of localization; transport; transmembrane transport; single-organism localization; cation transport; ion t…	"proton-transporting V-type ATPase, V0 domain; membrane; membrane part; proton-transporting two-sector ATPase complex; macromolecular complex; proton-transporting V-type ATPase complex; protein complex; proton-transporting two-sector ATPase complex, proton-transporting domain; "	ion transmembrane transporter activity; substrate-specific transporter activity; monovalent inorganic cation transmembrane transporter activity; inorganic cation transmembrane transporter activity; hydrogen ion transmembrane transporter activity; cation transmembrane transporter activity; substrate-specific transmembrane transporter activity; transporter activity; transmembrane transporter activi…	K02146	ATPeV0D; V-type H+-transporting ATPase subunit d	osa01100 Metabolic pathways - Oryza sativa japonica (Japanese rice) (RefSeq); osa04145 Phagosome - Oryza sativa japonica (Japanese rice) (RefSeq); osa00190 Oxidative phosphorylation - Oryza sativa japonica (Japanese rice) (RefSeq);
W5DZG1	Histone H2A	39947.LOC_Os05g02300.1	4337607	Cluster 8	Clustered	1.66667	3		1	nuclear	cellular component biogenesis; cellular component organization; nucleosome organization; cellular macromolecular complex assembly; chromatin assembly or disassembly; protein complex subunit organization; macromolecular complex subunit organization; protein-DNA complex assembly; DNA packaging; nucleosome assembly; chromosome organization; cellular component assembly; macromolecular complex assembl…	intracellular organelle; intracellular non-membrane-bounded organelle; intracellular organelle part; macromolecular complex; intracellular part; cell; organelle part; DNA bending complex; chromosomal part; nucleosome; non-membrane-bounded organelle; intracellular membrane-bounded organelle; organelle; nucleus; chromatin; intracellular; cell part; chromosome; protein complex; membrane-bounded orga…	organic cyclic compound binding; heterocyclic compound binding; DNA binding; protein heterodimerization activity; binding; protein dimerization activity; nucleic acid binding; protein binding;	K11251			IPR032454; IPR009072; IPR007125;	"""Histone H2A, C-terminal domain; Histone-fold; Histone H2A/H2B/H3; """
W5GYL0	Histone H2A	39947.LOC_Os03g51200.1	4333939	Cluster 8	Clustered	1.66667	3		1	chloroplast	cellular component biogenesis; cellular component organization; nucleosome organization; cellular macromolecular complex assembly; chromatin assembly or disassembly; protein complex subunit organization; macromolecular complex subunit organization; protein-DNA complex assembly; DNA packaging; nucleosome assembly; chromosome organization; cellular component assembly; macromolecular complex assembl…	intracellular organelle; intracellular non-membrane-bounded organelle; intracellular organelle part; macromolecular complex; intracellular part; cell; organelle part; DNA bending complex; chromosomal part; nucleosome; non-membrane-bounded organelle; intracellular membrane-bounded organelle; organelle; nucleus; chromatin; intracellular; cell part; chromosome; protein complex; membrane-bounded orga…	organic cyclic compound binding; heterocyclic compound binding; DNA binding; protein heterodimerization activity; binding; protein dimerization activity; nucleic acid binding; protein binding;				IPR009072; IPR032454; IPR007125;	"""Histone-fold; Histone H2A, C-terminal domain; Histone H2A/H2B/H3; """
W5GGF1	Histone H2B	39947.LOC_Os08g38300.1	4324498	Cluster 8	Clustered	1.4	4		1	nuclear	cellular component biogenesis; cellular component organization; nucleosome organization; cellular macromolecular complex assembly; chromatin assembly or disassembly; protein complex subunit organization; macromolecular complex subunit organization; protein-DNA complex assembly; DNA packaging; nucleosome assembly; chromosome organization; cellular component assembly; macromolecular complex assembl…	intracellular organelle; intracellular non-membrane-bounded organelle; intracellular organelle part; macromolecular complex; intracellular part; cell; organelle part; DNA bending complex; chromosomal part; nucleosome; non-membrane-bounded organelle; intracellular membrane-bounded organelle; organelle; nucleus; chromatin; intracellular; cell part; chromosome; protein complex; membrane-bounded orga…	organic cyclic compound binding; heterocyclic compound binding; DNA binding; protein heterodimerization activity; binding; protein dimerization activity; nucleic acid binding; protein binding;	K11252			IPR009072; IPR007125;	Histone-fold; Histone H2A/H2B/H3;
P05621	Histone H2B.2	39947.LOC_Os01g05900.1	4324495	Cluster 8	Clustered	1.4	4		4	nuclear	cellular component biogenesis; cellular component organization; nucleosome organization; cellular macromolecular complex assembly; chromatin assembly or disassembly; protein complex subunit organization; macromolecular complex subunit organization; protein-DNA complex assembly; DNA packaging; nucleosome assembly; chromosome organization; cellular component assembly; macromolecular complex assembl…	intracellular organelle; intracellular non-membrane-bounded organelle; intracellular organelle part; macromolecular complex; intracellular part; cell; organelle part; DNA bending complex; chromosomal part; nucleosome; non-membrane-bounded organelle; intracellular membrane-bounded organelle; organelle; nucleus; chromatin; intracellular; cell part; chromosome; protein complex; membrane-bounded orga…	organic cyclic compound binding; heterocyclic compound binding; DNA binding; protein heterodimerization activity; binding; protein dimerization activity; nucleic acid binding; protein binding;				IPR009072; IPR007125;	Histone-fold; Histone H2A/H2B/H3;
W5AN09	Replication protein A 70 kDa DNA-binding subunit E	39947.LOC_Os05g02040.1	4337594	Cluster 8	Seed	1.66667	5		1	chloroplast							IPR031657; IPR012340;	"""Replication protein A, OB domain; Nucleic acid-binding, OB-fold; """
W5EU71	Putative formate--tetrahydrofolate ligase	39947.LOC_Os09g27420.1	4347204		Unclustered	0	1		1	cytosol	cofactor biosynthetic process; pteridine-containing compound biosynthetic process; cellular aromatic compound metabolic process; organic acid biosynthetic process; cellular modified amino acid biosynthetic process; single-organism process; biosynthetic process; organonitrogen compound biosynthetic process; cellular metabolic process; organic substance metabolic process; metabolic process; cellula…		"ATP binding; nucleoside phosphate binding; ligase activity; nucleoside binding; ion binding; nucleotide binding; ligase activity, forming carbon-nitrogen bonds; organic cyclic compound binding; heterocyclic compound binding; ribonucleoside binding; carbohydrate derivative binding; catalytic activity; ribonucleotide binding; binding; purine ribonucleoside binding; anion binding; purine ribonucleo…				IPR027417;	P-loop containing nucleoside triphosphate hydrolase;
A9U8G4	Alcohol dehydrogenase ADH1A	39947.LOC_Os11g10480.1	4350053		Unclustered	0	1		5	cytosol	single-organism process; metabolic process; oxidation-reduction process; single-organism metabolic process;		transition metal ion binding; catalytic activity; binding; ion binding; metal ion binding; cation binding; zinc ion binding; oxidoreductase activity;				IPR011032; IPR016040; IPR013154; IPR013149;	"""GroES-like; NAD(P)-binding domain; Alcohol dehydrogenase, N-terminal; Alcohol dehydrogenase, C-terminal; """
W5DMQ7	Alcohol dehydrogenase 2	39947.LOC_Os11g10510.1	4350054		Unclustered	0	1		2	cytosol	single-organism process; metabolic process; oxidation-reduction process; single-organism metabolic process;		transition metal ion binding; catalytic activity; binding; ion binding; metal ion binding; cation binding; zinc ion binding; oxidoreductase activity;				IPR011032; IPR016040; IPR013154; IPR013149;	"""GroES-like; NAD(P)-binding domain; Alcohol dehydrogenase, N-terminal; Alcohol dehydrogenase, C-terminal; """
A0A077RYD6	Eukaryotic translation initiation factor 3 subunit L	39947.LOC_Os01g12870.1	4327193		Unclustered	0	1	TRAES_3BF049800050CFD_c1	1	nuclear		cell part; intracellular; cytoplasm; macromolecular complex; intracellular part; cell; protein complex; cytoplasmic part; eukaryotic translation initiation factor 3 complex;	"organic cyclic compound binding; heterocyclic compound binding; RNA binding; translation factor activity, nucleic acid binding; binding; nucleic acid binding; translation initiation factor activity; "	K15029
W5GV75		39947.LOC_Os02g46150.1	4330356		Unclustered	0	1		1	chloroplast
W5HXV0	Fructokinase-2	39947.LOC_Os08g02120.1	4344497		Unclustered	0	1		1	cytosol			"phosphotransferase activity, alcohol group as acceptor; catalytic activity; transferase activity; transferase activity, transferring phosphorus-containing groups; "	K00847	E2.7.1.4; fructokinase [EC:2.7.1.4]	osa01100 Metabolic pathways - Oryza sativa japonica (Japanese rice) (RefSeq); osa00500 Starch and sucrose metabolism - Oryza sativa japonica (Japanese rice) (RefSeq); osa00051 Fructose and mannose metabolism - Oryza sativa japonica (Japanese rice) (RefSeq); osa00520 Amino sugar and nucleotide sugar metabolism - Oryza sativa japonica (Japanese rice) (RefSeq);	IPR011611; IPR029056;	Carbohydrate kinase PfkB; Ribokinase-like;
W5AC28	Dehydroascorbate reductase	39947.LOC_Os05g02530.1	4337622		Unclustered	0	1		1	chloroplast			protein binding; binding;				IPR010987; IPR004045; IPR012336;	"""Glutathione S-transferase, C-terminal-like; Glutathione S-transferase, N-terminal; Thioredoxin-like fold; """
W5AJ14		39947.LOC_Os07g08840.1	4342593		Unclustered	0	1		1	cytosol	regulation of cellular process; regulation of biological quality; cell redox homeostasis; small molecule metabolic process; single-organism cellular process; cellular homeostasis; ether metabolic process; single-organism process; organic substance metabolic process; homeostatic process; metabolic process; regulation of biological process; single-organism metabolic process; glycerol ether metaboli…		"protein disulfide oxidoreductase activity; oxidoreductase activity, acting on a sulfur group of donors; disulfide oxidoreductase activity; catalytic activity; oxidoreductase activity; "				IPR013766; IPR012336;	Thioredoxin domain; Thioredoxin-like fold;
W5ADG5		39947.LOC_Os05g49890.1	4339683		Unclustered	0	1		2	cytosol	regulation of cellular process; single organism signaling; cellular response to stimulus; intracellular transport; intracellular signal transduction; single-organism cellular process; single-organism process; nuclear transport; organic substance transport; small GTPase mediated signal transduction; signaling; response to stimulus; protein transport; establishment of localization; cellular localiz…		"nucleoside phosphate binding; nucleoside binding; ion binding; hydrolase activity, acting on acid anhydrides; hydrolase activity; nucleotide binding; nucleoside-triphosphatase activity; organic cyclic compound binding; heterocyclic compound binding; ribonucleoside binding; carbohydrate derivative binding; pyrophosphatase activity; catalytic activity; ribonucleotide binding; binding; GTPase activ…				IPR005225; IPR027417;	Small GTP-binding protein domain; P-loop containing nucleoside triphosphate hydrolase;
W5D4G1	"""Chromosome 3B, genomic scaffold, cultivar Chinese Spring"""	39947.LOC_Os02g36974.1	4329775		Unclustered	0	1	TRAES_3BF024700350CFD_c1	2	plasma membrane			protein domain specific binding; protein binding; binding;				IPR023410;	14-3-3 domain;
Q9FXQ9	TaWIN1	39947.LOC_Os11g34450.1	4350697		Unclustered	0	1	TaWIN1	1	chloroplast			protein domain specific binding; protein binding; binding;	K06630			IPR023410;	14-3-3 domain;
W5B8Y5	"""Mevalonate kinase, putative, expressed"""	39947.LOC_Os10g18220.1	4348331		Unclustered	0	1		1	nuclear	isoprenoid metabolic process; single-organism biosynthetic process; single-organism cellular process; single-organism process; biosynthetic process; cellular lipid metabolic process; primary metabolic process; organic substance biosynthetic process; cellular metabolic process; cellular biosynthetic process; organic substance metabolic process; lipid biosynthetic process; isoprenoid biosynthetic p…	intracellular part; cell; cell part; intracellular; cytoplasm;	"ATP binding; nucleoside phosphate binding; phosphotransferase activity, alcohol group as acceptor; nucleoside binding; ion binding; nucleotide binding; mevalonate kinase activity; organic cyclic compound binding; heterocyclic compound binding; ribonucleoside binding; carbohydrate derivative binding; kinase activity; catalytic activity; ribonucleotide binding; binding; purine ribonucleoside bindi…	K00869	E2.7.1.36; mevalonate kinase [EC:2.7.1.36]	osa01100 Metabolic pathways - Oryza sativa japonica (Japanese rice) (RefSeq); osa00900 Terpenoid backbone biosynthesis - Oryza sativa japonica (Japanese rice) (RefSeq); osa04146 Peroxisome - Oryza sativa japonica (Japanese rice) (RefSeq); osa01110 Biosynthesis of secondary metabolites - Oryza sativa japonica (Japanese rice) (RefSeq);	IPR020568; IPR006204; IPR014721; IPR013750;	"""Ribosomal protein S5 domain 2-type fold; GHMP kinase N-terminal domain; Ribosomal protein S5 domain 2-type fold, subgroup; GHMP kinase, C-terminal domain; """
W5GCJ5		39947.LOC_Os06g01500.1	4339855		Unclustered	0	1		1	nuclear
F6LAX4	Protein phosphatase 2A structural subunit	39947.LOC_Os09g07510.1	4346507		Unclustered	0	1		1	cytosol			protein binding; binding;				IPR011989; IPR016024;	Armadillo-like helical; Armadillo-type fold;
Q93W25	Peptidyl-prolyl cis-trans isomerase	39947.LOC_Os02g02890.1	4328121		Unclustered	0	1	CyP3	3	cytosol	cellular protein metabolic process; protein peptidyl-prolyl isomerization; peptidyl-proline modification; primary metabolic process; cellular metabolic process; organic substance metabolic process; protein folding; peptidyl-amino acid modification; metabolic process; cellular macromolecule metabolic process; cellular protein modification process; protein metabolic process; macromolecule metabolic…		peptidyl-prolyl cis-trans isomerase activity; isomerase activity; catalytic activity; cis-trans isomerase activity;	K01802			IPR002130; IPR029000;	Cyclophilin-type peptidyl-prolyl cis-trans isomerase domain; Cyclophilin-like domain;
W5HRZ5	HMG protein	39947.LOC_Os06g51220.2	4342129		Unclustered	0	1		1	nuclear							IPR009071;	High mobility group box domain;
W5CRU6	"""Chromosome 3B, genomic scaffold, cultivar Chinese Spring"""	39947.LOC_Os01g40570.1	4327665		Unclustered	0	1	TRAES_3BF021900080CFD_c1	1	cytosol	regulation of transport; regulation of anion transport; regulation of ion transport; single-organism cellular process; single-organism process; establishment of localization; transport; anion transport; transmembrane transport; regulation of biological process; single-organism localization; ion transport; regulation of localization; localization; cellular process; biological regulation; single-or…	membrane; intracellular organelle; outer membrane; mitochondrial part; bounding membrane of organelle; organelle membrane; mitochondrial outer membrane; cytoplasm; intracellular organelle part; organelle envelope; intracellular part; cell; organelle part; mitochondrion; organelle; mitochondrial envelope; intracellular membrane-bounded organelle; intracellular; cell part; envelope; organelle outer…	ion transmembrane transporter activity; passive transmembrane transporter activity; anion channel activity; substrate-specific transporter activity; channel activity; substrate-specific transmembrane transporter activity; voltage-gated ion channel activity; voltage-gated anion channel activity; substrate-specific channel activity; ion channel activity; gated channel activity; voltage-gated channe…				IPR023614;	Porin domain;
W5DX10		39947.LOC_Os03g12500.1	4332121		Unclustered	0	1		1	cytosol	single-organism process; metabolic process; oxidation-reduction process; single-organism metabolic process;		"organic cyclic compound binding; heterocyclic compound binding; heme binding; iron ion binding; transition metal ion binding; catalytic activity; binding; ion binding; cation binding; metal ion binding; oxidoreductase activity, acting on paired donors, with incorporation or reduction of molecular oxygen; tetrapyrrole binding; oxidoreductase activity; "	K01723	AOS; hydroperoxide dehydratase [EC:4.2.1.92]	osa00592 alpha-Linolenic acid metabolism - Oryza sativa japonica (Japanese rice) (RefSeq); osa01100 Metabolic pathways - Oryza sativa japonica (Japanese rice) (RefSeq); osa01110 Biosynthesis of secondary metabolites - Oryza sativa japonica (Japanese rice) (RefSeq);
W5EJD1		39947.LOC_Os03g10510.1	4331978		Unclustered	0	1		1	cytosol	regulation of transport; regulation of anion transport; regulation of ion transport; single-organism cellular process; single-organism process; establishment of localization; transport; anion transport; transmembrane transport; regulation of biological process; single-organism localization; ion transport; regulation of localization; localization; cellular process; biological regulation; single-or…	membrane; intracellular organelle; outer membrane; mitochondrial part; bounding membrane of organelle; organelle membrane; mitochondrial outer membrane; cytoplasm; intracellular organelle part; organelle envelope; intracellular part; cell; organelle part; mitochondrion; organelle; mitochondrial envelope; intracellular membrane-bounded organelle; intracellular; cell part; envelope; organelle outer…	ion transmembrane transporter activity; passive transmembrane transporter activity; anion channel activity; substrate-specific transporter activity; channel activity; substrate-specific transmembrane transporter activity; voltage-gated ion channel activity; voltage-gated anion channel activity; substrate-specific channel activity; ion channel activity; gated channel activity; voltage-gated channe…				IPR023614;	Porin domain;
A0A096URP8		39947.LOC_Os11g01380.1	4349546		Unclustered	0	1		1	cytosol	establishment of protein localization; transport; intracellular transport; cellular macromolecule localization; establishment of localization in cell; vesicle-mediated transport; intracellular protein transport; organic substance transport; protein localization; macromolecule localization; cellular protein localization; localization; protein transport; establishment of localization; cellular loca…	transport vesicle membrane; membrane; clathrin coat of trans-Golgi network vesicle; cytoplasmic vesicle; organelle membrane; membrane-bounded vesicle; cell periphery; cytoplasmic membrane-bounded vesicle; vesicle; Golgi-associated vesicle membrane; cytoplasm; cytoplasmic vesicle part; macromolecular complex; intracellular part; vesicle coat; cell; organelle part; coated vesicle membrane; trans-Go…	protein binding; structural molecule activity; binding;				IPR015348; IPR016025; IPR011990; IPR012331; IPR016024; IPR001473;	"""Clathrin, heavy chain, linker, core motif; Clathrin, heavy chain, linker/propeller domain; Tetratricopeptide-like helical domain; Clathrin, heavy chain, linker; Armadillo-type fold; Clathrin, heavy chain, propeller, N-terminal; """
W5FDK4		39947.LOC_Os03g57120.1	4334338		Unclustered	0	1		1	chloroplast	single-organism process; metabolic process; oxidation-reduction process; single-organism metabolic process;		catalytic activity; oxidoreductase activity;	K02641	petH; ferredoxin--NADP+ reductase [EC:1.18.1.2]	osa01100 Metabolic pathways - Oryza sativa japonica (Japanese rice) (RefSeq); osa00195 Photosynthesis - Oryza sativa japonica (Japanese rice) (RefSeq);	IPR001433; IPR017927; IPR017938; IPR001709;	Oxidoreductase FAD/NAD(P)-binding; Ferredoxin reductase-type FAD-binding domain; Riboflavin synthase-like beta-barrel; Flavoprotein pyridine nucleotide cytochrome reductase;
A0A096UKQ2	"""Probable LL-diaminopimelate aminotransferase, chloroplastic"""	39947.LOC_Os03g18810.1	4332563		Unclustered	0	1		1	chloroplast	biosynthetic process; metabolic process;		organic cyclic compound binding; heterocyclic compound binding; catalytic activity; binding; ion binding; anion binding; cofactor binding; pyridoxal phosphate binding;				IPR015424; IPR004839; IPR015421; IPR015422;	"""Pyridoxal phosphate-dependent transferase; Aminotransferase, class I/classII; Pyridoxal phosphate-dependent transferase, major region, subdomain 1; Pyridoxal phosphate-dependent transferase, major region, subdomain 2; """
W5F180	DEAD-box ATP-dependent RNA helicase 37	39947.LOC_Os03g59050.1	4334493		Unclustered	0	1		1	chloroplast			"ATP binding; nucleoside phosphate binding; helicase activity; nucleoside binding; ion binding; hydrolase activity, acting on acid anhydrides; hydrolase activity; nucleotide binding; nucleoside-triphosphatase activity; organic cyclic compound binding; heterocyclic compound binding; ribonucleoside binding; carbohydrate derivative binding; pyrophosphatase activity; catalytic activity; ribonucleotid…	K11594			IPR011545; IPR014014; IPR014001; IPR027417; IPR001650;	"""DEAD/DEAH box helicase domain; RNA helicase, DEAD-box type, Q motif; Helicase superfamily 1/2, ATP-binding domain; P-loop containing nucleoside triphosphate hydrolase; Helicase, C-terminal; """
W5HDT6	Uncharacterized binding protein	39947.LOC_Os06g17840.1			Unclustered	0	1		1	nuclear			binding;				IPR011989; IPR016024;	Armadillo-like helical; Armadillo-type fold;
W5F377	Polyadenylate-binding protein	39947.LOC_Os08g22354.1	4345242		Unclustered	0.666667	2		2	chloroplast			organic cyclic compound binding; heterocyclic compound binding; RNA binding; nucleoside phosphate binding; binding; nucleic acid binding; nucleotide binding; small molecule binding;				IPR002004; IPR000504; IPR012677; IPR003954;	"""Polyadenylate-binding protein/Hyperplastic disc protein; RNA recognition motif domain; Nucleotide-binding alpha-beta plait domain; RNA recognition motif domain, eukaryote; """
W5FGH0	UTP--glucose-1-phosphate uridylyltransferase 1	39947.LOC_Os09g38030.1	4347800		Unclustered	0.666667	2		2	cytosol	cellular aromatic compound metabolic process; nucleotide metabolic process; small molecule metabolic process; single-organism cellular process; nitrogen compound metabolic process; single-organism process; organic cyclic compound metabolic process; primary metabolic process; cellular metabolic process; phosphate-containing compound metabolic process; organic substance metabolic process; metabolic…		"nucleotidyltransferase activity; UTP:glucose-1-phosphate uridylyltransferase activity; catalytic activity; UTP-monosaccharide-1-phosphate uridylyltransferase activity; transferase activity; uridylyltransferase activity; transferase activity, transferring phosphorus-containing groups; "	K00963	UGP2; UTP--glucose-1-phosphate uridylyltransferase [EC:2.7.7.9]	osa01100 Metabolic pathways - Oryza sativa japonica (Japanese rice) (RefSeq); osa00040 Pentose and glucuronate interconversions - Oryza sativa japonica (Japanese rice) (RefSeq); osa00500 Starch and sucrose metabolism - Oryza sativa japonica (Japanese rice) (RefSeq); osa00052 Galactose metabolism - Oryza sativa japonica (Japanese rice) (RefSeq); osa00520 Amino sugar and nucleotide sugar metabolism…	IPR029044;	Nucleotide-diphospho-sugar transferases;
W5GJ91	Aconitate hydratase	39947.LOC_Os08g09200.1			Unclustered	2	2		1	cytosol	metabolic process;		"4 iron, 4 sulfur cluster binding; binding; iron-sulfur cluster binding; metal cluster binding; "				IPR001030; IPR000573; IPR015932; IPR015928; IPR015931;	"""Aconitase/3-isopropylmalate dehydratase large subunit, alpha/beta/alpha domain; Aconitase A/isopropylmalate dehydratase small subunit, swivel domain; Aconitase/3-isopropylmalate dehydratase large subunit, alpha/beta/alpha, subdomain 2; Aconitase/3-isopropylmalate dehydratase, swivel; Aconitase/3-isopropylmalate dehydratase large subunit, alpha/beta/alpha, subdomain 1/3; """
W5DF75		39947.LOC_Os01g32080.1	4324491		Unclustered	0.666667	2		1	cytosol							IPR029035;	DHS-like NAD/FAD-binding domain;
W5DK89		39947.LOC_Os01g07910.1			Unclustered	0.666667	2		3	cytosol	single-organism process; metabolic process; oxidation-reduction process; single-organism metabolic process;		catalytic activity; oxidoreductase activity;				IPR001433; IPR017927; IPR008333; IPR017938; IPR001709;	"""Oxidoreductase FAD/NAD(P)-binding; Ferredoxin reductase-type FAD-binding domain; Oxidoreductase, FAD-binding domain; Riboflavin synthase-like beta-barrel; Flavoprotein pyridine nucleotide cytochrome reductase; """
W5ADV2	Chaperone protein dnaJ 10 isoform 1	39947.LOC_Os05g46620.1	4339491		Unclustered	0.666667	2		1	cytosol							IPR026894; IPR001623;	"""DNAJ-containing protein, X-domain; DnaJ domain; """
W5EJK0	"""L-ascorbate peroxidase 1, cytosolic"""	39947.LOC_Os03g17690.1	4332474		Unclustered	0.666667	2		2	cytosol	metabolic process; response to stress; oxidation-reduction process; single-organism metabolic process; response to oxidative stress; single-organism process; response to stimulus;		"organic cyclic compound binding; heterocyclic compound binding; heme binding; catalytic activity; binding; antioxidant activity; peroxidase activity; tetrapyrrole binding; oxidoreductase activity; oxidoreductase activity, acting on peroxide as acceptor; "	K00434	E1.11.1.11; L-ascorbate peroxidase [EC:1.11.1.11]	osa00480 Glutathione metabolism - Oryza sativa japonica (Japanese rice) (RefSeq); osa00053 Ascorbate and aldarate metabolism - Oryza sativa japonica (Japanese rice) (RefSeq);	IPR002016;	"""Haem peroxidase, plant/fungal/bacterial; """
W5AH95		39947.LOC_Os06g42000.1	4341570		Unclustered	0.666667	2		1	nuclear							IPR012336;	Thioredoxin-like fold;
W5HZX3	"""3-hydroxyisobutyryl-CoA hydrolase-like protein 3, mitochondrial"""	39947.LOC_Os06g39344.1	4341424		Unclustered	2	2		1	extracellular			"hydrolase activity; CoA hydrolase activity; thiolester hydrolase activity; catalytic activity; 3-hydroxyisobutyryl-CoA hydrolase activity; hydrolase activity, acting on ester bonds; "
Q43207	70 kDa peptidyl-prolyl isomerase	39947.LOC_Os08g41390.1	4346090		Unclustered	2	2	FKBP70	1	peroxisome	protein folding; metabolic process; response to stress; cellular protein metabolic process; cellular macromolecule metabolic process; macromolecule metabolic process; protein metabolic process; response to stimulus; primary metabolic process; cellular process; cellular metabolic process; organic substance metabolic process;		peptidyl-prolyl cis-trans isomerase activity; protein binding; isomerase activity; catalytic activity; cis-trans isomerase activity; binding;	K09571			IPR011990; IPR013026; IPR001179;	Tetratricopeptide-like helical domain; Tetratricopeptide repeat-containing domain; FKBP-type peptidyl-prolyl cis-trans isomerase domain;
W5BF08	Methylmalonate semi-aldehyde dehydrogenase	39947.LOC_Os07g09060.1	4342610		Unclustered	0.666667	2		1	chloroplast	single-organism process; metabolic process; oxidation-reduction process; single-organism metabolic process;		"oxidoreductase activity, acting on the aldehyde or oxo group of donors, NAD or NADP as acceptor; methylmalonate-semialdehyde dehydrogenase (acylating) activity; catalytic activity; oxidoreductase activity; oxidoreductase activity, acting on the aldehyde or oxo group of donors; "	K00140	mmsA; malonate-semialdehyde dehydrogenase (acetylating) / methylmalonate-semialdehyde dehydrogenase [EC:1.2.1.18 1.2.1.27]	"osa00640 Propanoate metabolism - Oryza sativa japonica (Japanese rice) (RefSeq); osa00280 Valine, leucine and isoleucine degradation - Oryza sativa japonica (Japanese rice) (RefSeq); osa01200 Carbon metabolism - Oryza sativa japonica (Japanese rice) (RefSeq); osa01100 Metabolic pathways - Oryza sativa japonica (Japanese rice) (RefSeq); osa00562 Inositol phosphate metabolism - Oryza sativa japoni…	IPR016161; IPR015590; IPR016162; IPR016163;	"""Aldehyde/histidinol dehydrogenase; Aldehyde dehydrogenase domain; Aldehyde dehydrogenase N-terminal domain; Aldehyde dehydrogenase, C-terminal; """
W5BZK0	OSJNba0093F12.4 protein	39947.LOC_Os04g58140.1	4337409		Unclustered	2	2		1	chloroplast			"nucleoside phosphate binding; nucleoside binding; ion binding; hydrolase activity, acting on acid anhydrides; hydrolase activity; nucleotide binding; nucleoside-triphosphatase activity; organic cyclic compound binding; heterocyclic compound binding; ribonucleoside binding; carbohydrate derivative binding; pyrophosphatase activity; catalytic activity; ribonucleotide binding; binding; GTPase activ…				IPR027417; IPR000795;	"""P-loop containing nucleoside triphosphate hydrolase; Transcription factor, GTP-binding domain; """
W5DNC4		39947.LOC_Os11g27430.1			Unclustered	2	2		2	cytosol	defense response; response to stimulus; response to stress;		nucleoside phosphate binding; nucleoside binding; ion binding; nucleotide binding; organic cyclic compound binding; heterocyclic compound binding; ribonucleoside binding; carbohydrate derivative binding; ribonucleotide binding; binding; purine ribonucleoside binding; ADP binding; anion binding; purine ribonucleotide binding; adenyl ribonucleotide binding; adenyl nucleotide binding; purine nucleos…				IPR002182; IPR027417; IPR032675;	"""NB-ARC; P-loop containing nucleoside triphosphate hydrolase; Leucine-rich repeat domain, L domain-like; """
W5ALB9	"""Asparaginyl-tRNA synthetase, cytoplasmic 3"""	39947.LOC_Os01g27520.1	4325717		Unclustered	2	2		1	chloroplast	cellular aromatic compound metabolic process; cellular protein metabolic process; single-organism process; biosynthetic process; asparaginyl-tRNA aminoacylation; tRNA aminoacylation; cellular metabolic process; organic substance metabolic process; metabolic process; cellular amino acid metabolic process; heterocycle metabolic process; nucleobase-containing compound metabolic process; cellular nit…	intracellular part; cell; cell part; intracellular; cytoplasm;	"ligase activity, forming aminoacyl-tRNA and related compounds; ATP binding; nucleoside phosphate binding; ligase activity, forming carbon-oxygen bonds; ligase activity; nucleoside binding; ion binding; nucleotide binding; organic cyclic compound binding; heterocyclic compound binding; ribonucleoside binding; carbohydrate derivative binding; catalytic activity; ribonucleotide binding; binding; nu…	K01893	NARS; asparaginyl-tRNA synthetase [EC:6.1.1.22]	osa00970 Aminoacyl-tRNA biosynthesis - Oryza sativa japonica (Japanese rice) (RefSeq);	IPR004364; IPR012340; IPR004365; IPR009068; IPR000738; IPR006195;	"""Aminoacyl-tRNA synthetase, class II (D/K/N); Nucleic acid-binding, OB-fold; OB-fold nucleic acid binding domain, AA-tRNA synthetase-type; S15/NS1, RNA-binding; WHEP-TRS domain; Aminoacyl-tRNA synthetase, class II; """
W5BGZ1	Putative AMP-dependent synthetase and ligase superfamily protein	39947.LOC_Os04g58710.1	4337447		Unclustered	2	2		1	chloroplast	metabolic process;		catalytic activity;				IPR025110; IPR000873;	AMP-binding enzyme C-terminal domain; AMP-dependent synthetase/ligase;
W5EW84	Long chain acyl-CoA synthetase	39947.LOC_Os05g25310.1	4338395		Unclustered	2	2		1	chloroplast	metabolic process;		catalytic activity;				IPR025110; IPR000873;	AMP-binding enzyme C-terminal domain; AMP-dependent synthetase/ligase;
W5FM79	Putative ubiquitin-conjugating enzyme family	39947.LOC_Os01g48280.1	4325905		Unclustered	2	2		1	nuclear			"ligase activity, forming carbon-nitrogen bonds; acid-amino acid ligase activity; catalytic activity; ligase activity; "				IPR016135; IPR000608;	Ubiquitin-conjugating enzyme/RWD-like; Ubiquitin-conjugating enzyme E2;
W5F6B3		39947.LOC_Os07g26610.1	4343118		Unclustered	2	2		1	chloroplast	metabolic process; carbohydrate metabolic process; primary metabolic process; organic substance metabolic process;		"isomerase activity; catalytic activity; intramolecular transferase activity; intramolecular transferase activity, phosphotransferases; "				IPR005846; IPR005843; IPR005845; IPR016055; IPR005844;	"""Alpha-D-phosphohexomutase, alpha/beta/alpha domain III; Alpha-D-phosphohexomutase, C-terminal; Alpha-D-phosphohexomutase, alpha/beta/alpha domain II; Alpha-D-phosphohexomutase, alpha/beta/alpha I/II/III; Alpha-D-phosphohexomutase, alpha/beta/alpha domain I; """
W5BS00	Glutamate dehydrogenase	39947.LOC_Os04g45970.1	4336554		Unclustered	0.666667	2		1	mitochondria	oxidation-reduction process; small molecule metabolic process; single-organism cellular process; nitrogen compound metabolic process; single-organism process; primary metabolic process; cellular metabolic process; organic substance metabolic process; metabolic process; cellular amino acid metabolic process; single-organism metabolic process; carboxylic acid metabolic process; organic acid metabol…		"oxidoreductase activity, acting on the CH-NH2 group of donors; catalytic activity; oxidoreductase activity, acting on the CH-NH2 group of donors, NAD or NADP as acceptor; oxidoreductase activity; "	K00261	GLUD1_2; glutamate dehydrogenase (NAD(P)+) [EC:1.4.1.3]	"osa01200 Carbon metabolism - Oryza sativa japonica (Japanese rice) (RefSeq); osa01100 Metabolic pathways - Oryza sativa japonica (Japanese rice) (RefSeq); osa00250 Alanine, aspartate and glutamate metabolism - Oryza sativa japonica (Japanese rice) (RefSeq); osa00910 Nitrogen metabolism - Oryza sativa japonica (Japanese rice) (RefSeq); osa00220 Arginine biosynthesis - Oryza sativa japonica (Japan…	IPR006096; IPR016040; IPR006097;	"""Glutamate/phenylalanine/leucine/valine dehydrogenase, C-terminal; NAD(P)-binding domain; Glutamate/phenylalanine/leucine/valine dehydrogenase, dimerisation domain; """
W5FNZ3	Glutathione S-transferase 4	39947.LOC_Os01g27210.1			Unclustered	1.66667	3		2	chloroplast			protein binding; binding;	K00799	GST; glutathione S-transferase [EC:2.5.1.18]	osa00480 Glutathione metabolism - Oryza sativa japonica (Japanese rice) (RefSeq);	IPR004046; IPR010987; IPR012336; IPR004045;	"""Glutathione S-transferase, C-terminal; Glutathione S-transferase, C-terminal-like; Thioredoxin-like fold; Glutathione S-transferase, N-terminal; """
W5ANU0	Probable glutathione S-transferase GSTF1	39947.LOC_Os01g27360.1	4325710		Unclustered	1.66667	3		1	chloroplast			protein binding; binding;	K00799	GST; glutathione S-transferase [EC:2.5.1.18]	osa00480 Glutathione metabolism - Oryza sativa japonica (Japanese rice) (RefSeq);	IPR004046; IPR010987; IPR012336; IPR004045;	"""Glutathione S-transferase, C-terminal; Glutathione S-transferase, C-terminal-like; Thioredoxin-like fold; Glutathione S-transferase, N-terminal; """
Q9SP56	Glutathione S-transferase	39947.LOC_Os01g55830.1	4326887		Unclustered	1.66667	3	GST1	1	cytosol			protein binding; transferase activity; catalytic activity; binding;	K00799	GST; glutathione S-transferase [EC:2.5.1.18]	osa00480 Glutathione metabolism - Oryza sativa japonica (Japanese rice) (RefSeq);	IPR010987; IPR004046; IPR012336; IPR004045;	"""Glutathione S-transferase, C-terminal-like; Glutathione S-transferase, C-terminal; Thioredoxin-like fold; Glutathione S-transferase, N-terminal; """
W5FB78		39947.LOC_Os11g37730.1	4350808		Unclustered	1.66667	3		1	cytosol			protein binding; binding;				IPR010987; IPR012336; IPR004045;	"""Glutathione S-transferase, C-terminal-like; Thioredoxin-like fold; Glutathione S-transferase, N-terminal; """
W5FHZ8		39947.LOC_Os09g19734.1	4346851		Unclustered	0.5	3		2	cytosol	regulation of transport; regulation of anion transport; regulation of ion transport; single-organism cellular process; single-organism process; biosynthetic process; establishment of localization; transport; anion transport; transmembrane transport; metabolic process; regulation of biological process; single-organism localization; regulation of localization; ion transport; localization; cellular …	membrane; intracellular organelle; outer membrane; mitochondrial part; bounding membrane of organelle; organelle membrane; mitochondrial outer membrane; cytoplasm; intracellular organelle part; organelle envelope; intracellular part; cell; organelle part; mitochondrion; organelle; mitochondrial envelope; intracellular membrane-bounded organelle; intracellular; cell part; envelope; organelle outer…	"ion transmembrane transporter activity; passive transmembrane transporter activity; anion channel activity; substrate-specific transporter activity; channel activity; substrate-specific transmembrane transporter activity; voltage-gated ion channel activity; voltage-gated anion channel activity; isomerase activity; isochorismate synthase activity; substrate-specific channel activity; catalytic ac…				IPR005801; IPR015890; IPR023614;	"""ADC synthase; Chorismate-utilising enzyme, C-terminal; Porin domain; """
W5H836		39947.LOC_Os08g05570.1	4344670		Unclustered	0.5	3		1	cytoskeleton	single-organism process; metabolic process; oxidation-reduction process; single-organism metabolic process;		organic cyclic compound binding; heterocyclic compound binding; nucleoside phosphate binding; flavin adenine dinucleotide binding; catalytic activity; binding; ion binding; anion binding; nucleotide binding; cofactor binding; oxidoreductase activity; small molecule binding; coenzyme binding;				IPR023753;	FAD/NAD(P)-binding domain;
W5FF37	"""Alpha,alpha-trehalose-phosphate synthase [UDP-forming] 6"""	39947.LOC_Os09g23350.1	4346981		Unclustered	0.5	3		1	cytosol	carbohydrate biosynthetic process; single-organism biosynthetic process; single-organism cellular process; single-organism process; biosynthetic process; disaccharide metabolic process; carbohydrate metabolic process; oligosaccharide biosynthetic process; primary metabolic process; cellular metabolic process; organic substance biosynthetic process; cellular biosynthetic process; organic substance…		catalytic activity;	K16055	TPS; trehalose 6-phosphate synthase/phosphatase [EC:2.4.1.15 3.1.3.12]	osa01100 Metabolic pathways - Oryza sativa japonica (Japanese rice) (RefSeq); osa00500 Starch and sucrose metabolism - Oryza sativa japonica (Japanese rice) (RefSeq);	IPR001830; IPR023214;	"""Glycosyl transferase, family 20; HAD-like domain; """
A0A0C4BJG7	Glutamine synthetase	39947.LOC_Os03g12290.1	4332108		Unclustered	0.5	3		1	cytosol	glutamine family amino acid metabolic process; cellular amino acid biosynthetic process; glutamine biosynthetic process; organic acid biosynthetic process; single-organism biosynthetic process; small molecule metabolic process; glutamine metabolic process; single-organism cellular process; single-organism process; nitrogen compound metabolic process; biosynthetic process; alpha-amino acid metabol…		"ligase activity, forming carbon-nitrogen bonds; ammonia ligase activity; glutamate-ammonia ligase activity; acid-ammonia (or amide) ligase activity; catalytic activity; ligase activity; "	K01915	glnA; glutamine synthetase [EC:6.3.1.2]	"osa01230 Biosynthesis of amino acids - Oryza sativa japonica (Japanese rice) (RefSeq); osa01100 Metabolic pathways - Oryza sativa japonica (Japanese rice) (RefSeq); osa00250 Alanine, aspartate and glutamate metabolism - Oryza sativa japonica (Japanese rice) (RefSeq); osa00630 Glyoxylate and dicarboxylate metabolism - Oryza sativa japonica (Japanese rice) (RefSeq); osa00910 Nitrogen metabolism - …	IPR008146; IPR008147; IPR014746;	"""Glutamine synthetase, catalytic domain; Glutamine synthetase, beta-Grasp domain; Glutamine synthetase/guanido kinase, catalytic domain; """
W5IA32		39947.LOC_Os06g29180.1	4341069		Unclustered	1.66667	3		1	mitochondria	single-organism process; metabolic process; oxidation-reduction process; single-organism metabolic process;		"nucleoside phosphate binding; oxidoreductase activity, acting on the aldehyde or oxo group of donors; nucleotide binding; cofactor binding; oxidoreductase activity; oxidoreductase activity, acting on CH-OH group of donors; oxidoreductase activity, acting on the aldehyde or oxo group of donors, NAD or NADP as acceptor; heterocyclic compound binding; organic cyclic compound binding; oxidoreductase…				IPR006139; IPR006140; IPR016040;	"""D-isomer specific 2-hydroxyacid dehydrogenase, catalytic domain; D-isomer specific 2-hydroxyacid dehydrogenase, NAD-binding domain; NAD(P)-binding domain; """
W5GYF2		39947.LOC_Os02g48720.1	4330539		Unclustered	0.5	3		5	chloroplast	transport; transmembrane transport; single-organism localization; single-organism cellular process; single-organism process; localization; cellular process; single-organism transport; establishment of localization;	membrane; intracellular organelle; mitochondrial part; organelle membrane; organelle envelope; intracellular organelle part; cytoplasm; intrinsic component of membrane; intracellular part; cell; integral component of membrane; organelle part; mitochondrion; mitochondrial envelope; intracellular membrane-bounded organelle; organelle; membrane part; cell part; intracellular; envelope; organelle inn…	transporter activity;	K05863			IPR023395;	Mitochondrial carrier domain;
W5AMU3	"""C-1-tetrahydrofolate synthase, cytoplasmic"""	39947.LOC_Os05g05830.1	4337829		Unclustered	0.4	4		1	plasma membrane	cofactor biosynthetic process; pteridine-containing compound biosynthetic process; cellular aromatic compound metabolic process; organic acid biosynthetic process; cellular modified amino acid biosynthetic process; single-organism process; biosynthetic process; organonitrogen compound biosynthetic process; cellular metabolic process; organic substance metabolic process; metabolic process; cellula…		"methylenetetrahydrofolate dehydrogenase (NADP+) activity; oxidoreductase activity, acting on the CH-NH group of donors; oxidoreductase activity, acting on the CH-NH group of donors, NAD or NADP as acceptor; catalytic activity; oxidoreductase activity; "				IPR020631; IPR016040; IPR020630;	"""Tetrahydrofolate dehydrogenase/cyclohydrolase, NAD(P)-binding domain; NAD(P)-binding domain; Tetrahydrofolate dehydrogenase/cyclohydrolase, catalytic domain; """
A0A096UUB1	Putative branched-chain amino acid aminotransferase	39947.LOC_Os02g17330.1	4328992		Unclustered	0.4	4		1	nuclear	metabolic process;		catalytic activity;
W4ZM65	Nucleoside diphosphate kinase	39947.LOC_Os05g51700.1	4339815		Unclustered	0.4	4		3	chloroplast	purine nucleoside metabolic process; nucleoside metabolic process; pyrimidine ribonucleoside biosynthetic process; nucleoside diphosphate phosphorylation; pyrimidine nucleoside triphosphate metabolic process; nucleotide metabolic process; single-organism process; purine ribonucleoside biosynthetic process; nucleoside biosynthetic process; biosynthetic process; CTP metabolic process; nucleotide ph…		"ATP binding; nucleoside phosphate binding; nucleoside diphosphate kinase activity; nucleobase-containing compound kinase activity; nucleoside binding; ion binding; nucleotide binding; phosphotransferase activity, phosphate group as acceptor; organic cyclic compound binding; heterocyclic compound binding; ribonucleoside binding; carbohydrate derivative binding; kinase activity; catalytic activity…	K00940	ndk; nucleoside-diphosphate kinase [EC:2.7.4.6]	osa01100 Metabolic pathways - Oryza sativa japonica (Japanese rice) (RefSeq); osa00240 Pyrimidine metabolism - Oryza sativa japonica (Japanese rice) (RefSeq); osa00230 Purine metabolism - Oryza sativa japonica (Japanese rice) (RefSeq); osa01110 Biosynthesis of secondary metabolites - Oryza sativa japonica (Japanese rice) (RefSeq);
W5FZ18	Putative acyl-activating enzyme	39947.LOC_Os03g59080.1	4334496		Unclustered	2.7	4		1	cytosol
H9NAV6	Superoxide dismutase [Cu-Zn]	39947.LOC_Os07g46990.1	4344210		Unclustered	0.4	4		1	cytosol	superoxide metabolic process; metabolic process; reactive oxygen species metabolic process; oxidation-reduction process; single-organism metabolic process; single-organism process; cellular process; cellular metabolic process;		"superoxide dismutase activity; catalytic activity; oxidoreductase activity, acting on superoxide radicals as acceptor; binding; ion binding; antioxidant activity; cation binding; metal ion binding; oxidoreductase activity; "				IPR001424;	"""Superoxide dismutase, copper/zinc binding domain; """
Q332R4	ATP synthase subunit alpha	39947.LOC_Osm1g00580.1	3950678		Unclustered	2	4	atp1	1	cytosol	"nucleoside metabolic process; purine nucleoside metabolic process; purine ribonucleoside monophosphate metabolic process; nucleotide metabolic process; energy coupled proton transmembrane transport, against electrochemical gradient; single-organism process; biosynthetic process; nucleoside biosynthetic process; purine ribonucleoside biosynthetic process; ribonucleoside monophosphate biosynthetic…	"intracellular organelle; membrane; cytoplasm; macromolecular complex; intracellular part; cell; mitochondrion; proton-transporting ATP synthase complex; proton-transporting ATP synthase complex, catalytic core F(1); intracellular membrane-bounded organelle; organelle; intracellular; cell part; membrane part; proton-transporting two-sector ATPase complex; proton-transporting two-sector ATPase com…	"ATPase activity, coupled to transmembrane movement of ions; nucleoside phosphate binding; primary active transmembrane transporter activity; substrate-specific transporter activity; ATPase activity, coupled to transmembrane movement of ions, rotational mechanism; hydrolase activity, acting on acid anhydrides; monovalent inorganic cation transmembrane transporter activity; hydrolase activity; hyd…	K02132	ATPeF1A; F-type H+-transporting ATPase subunit alpha	osa01100 Metabolic pathways - Oryza sativa japonica (Japanese rice) (RefSeq); osa00190 Oxidative phosphorylation - Oryza sativa japonica (Japanese rice) (RefSeq);	IPR000793; IPR004100; IPR027417; IPR000194; IPR023366; IPR033732;	"""ATPase, F1/V1/A1 complex, alpha/beta subunit, C-terminal; ATPase, F1 complex alpha/beta subunit, N-terminal domain; P-loop containing nucleoside triphosphate hydrolase; ATPase, F1/V1/A1 complex, alpha/beta subunit, nucleotide-binding domain; ATP synthase subunit alpha-like domain; ATPase, F1 complex, alpha subunit nucleotide-binding domain; """
A0A096UJU8	Histone H4	39947.LOC_Os07g36500.1			Unclustered	2.2	5		3	mitochondria		intracellular organelle; intracellular non-membrane-bounded organelle; intracellular organelle part; macromolecular complex; intracellular part; cell; organelle part; DNA bending complex; chromosomal part; nucleosome; non-membrane-bounded organelle; intracellular membrane-bounded organelle; organelle; nucleus; chromatin; intracellular; cell part; chromosome; protein complex; membrane-bounded orga…	organic cyclic compound binding; heterocyclic compound binding; DNA binding; protein heterodimerization activity; binding; protein dimerization activity; nucleic acid binding; protein binding;				IPR009072;	Histone-fold;
W5D967	Small ubiquitin-related modifier	39947.LOC_Os01g68950.1			Unclustered	1.66667	5		1	mitochondria			protein binding; binding;				IPR029071; IPR000626; IPR022617;	Ubiquitin-related domain; Ubiquitin domain; Rad60/SUMO-like domain;
A0A077RSQ1	"""Chromosome 3B, genomic scaffold, cultivar Chinese Spring"""	39947.LOC_Os01g24680.1	4326503		Unclustered	3	6	TRAES_3BF067800120CFD_c1	1	chloroplast	oxidation-reduction process; small molecule metabolic process; single-organism cellular process; single-organism process; cellular lipid metabolic process; fatty acid metabolic process; primary metabolic process; cellular metabolic process; organic substance metabolic process; metabolic process; single-organism metabolic process; carboxylic acid metabolic process; monocarboxylic acid metabolic pr…		"oxidoreductase activity, acting on CH-OH group of donors; oxidoreductase activity, acting on the CH-OH group of donors, NAD or NADP as acceptor; 3-hydroxyacyl-CoA dehydrogenase activity; catalytic activity; oxidoreductase activity; "				IPR013328; IPR008927; IPR029045; IPR016040; IPR006176; IPR006108;	"""6-phosphogluconate dehydrogenase, domain 2; 6-phosphogluconate dehydrogenase C-terminal domain-like; ClpP/crotonase-like domain; NAD(P)-binding domain; 3-hydroxyacyl-CoA dehydrogenase, NAD binding; 3-hydroxyacyl-CoA dehydrogenase, C-terminal; """
W5CPX1	"""Chromosome 3B, genomic scaffold, cultivar Chinese Spring"""	39947.LOC_Os01g72240.1	4325739		Unclustered	2	6	TRAES_3BF139100030CFD_c1	1	cytosol	pyrimidine ribonucleoside biosynthetic process; nucleoside metabolic process; pyrimidine nucleoside monophosphate biosynthetic process; nucleotide metabolic process; single-organism process; biosynthetic process; nucleoside biosynthetic process; ribonucleoside monophosphate biosynthetic process; cellular metabolic process; phosphate-containing compound metabolic process; ribose phosphate biosynth…		"transferase activity, transferring pentosyl groups; orotidine-5'-phosphate decarboxylase activity; catalytic activity; carbon-carbon lyase activity; carboxy-lyase activity; lyase activity; transferase activity, transferring glycosyl groups; transferase activity; orotate phosphoribosyltransferase activity; "	K13421	UMPS; uridine monophosphate synthetase [EC:2.4.2.10 4.1.1.23]	osa01100 Metabolic pathways - Oryza sativa japonica (Japanese rice) (RefSeq); osa00240 Pyrimidine metabolism - Oryza sativa japonica (Japanese rice) (RefSeq);	IPR013785; IPR000836; IPR004467; IPR011060; IPR001754; IPR029057;	Aldolase-type TIM barrel; Phosphoribosyltransferase domain; Orotate phosphoribosyl transferase domain; Ribulose-phosphate binding barrel; Orotidine 5'-phosphate decarboxylase domain; Phosphoribosyltransferase-like;
W5E6K5	Adenylosuccinate lyase	39947.LOC_Os03g19930.1	4332642		Unclustered	4	6		1	nuclear	nucleotide biosynthetic process; cellular aromatic compound metabolic process; purine ribonucleoside monophosphate metabolic process; ribonucleotide metabolic process; nucleotide metabolic process; single-organism process; biosynthetic process; organonitrogen compound biosynthetic process; ribonucleoside monophosphate biosynthetic process; cellular metabolic process; IMP metabolic process; phosph…		"lyase activity; carbon-nitrogen lyase activity; amidine-lyase activity; N6-(1,2-dicarboxyethyl)AMP AMP-lyase (fumarate-forming) activity; catalytic activity; "				IPR008948; IPR013539; IPR022761;	"""L-Aspartase-like; Adenylosuccinate lyase PurB, C-terminal; Fumarate lyase, N-terminal; """
W5CMA3	Peroxisomal fatty acid beta-oxidation multifunctional protein	39947.LOC_Os02g17390.1	4328997		Unclustered	2.7	7		1	chloroplast	oxidation-reduction process; small molecule metabolic process; single-organism cellular process; single-organism process; cellular lipid metabolic process; fatty acid metabolic process; primary metabolic process; cellular metabolic process; organic substance metabolic process; metabolic process; single-organism metabolic process; carboxylic acid metabolic process; monocarboxylic acid metabolic pr…		"oxidoreductase activity, acting on CH-OH group of donors; oxidoreductase activity, acting on the CH-OH group of donors, NAD or NADP as acceptor; 3-hydroxyacyl-CoA dehydrogenase activity; catalytic activity; oxidoreductase activity; "				IPR029045; IPR016040; IPR006176;	"""ClpP/crotonase-like domain; NAD(P)-binding domain; 3-hydroxyacyl-CoA dehydrogenase, NAD binding; """
W5DXM2		39947.LOC_Os03g18220.1	4332519		Unclustered	3.73333	7		2	cytosol			magnesium ion binding; vitamin binding; ion binding; lyase activity; cofactor binding; sulfur compound binding; thiamine pyrophosphate binding; heterocyclic compound binding; organic cyclic compound binding; catalytic activity; carbon-carbon lyase activity; binding; carboxy-lyase activity; cation binding; metal ion binding; anion binding; coenzyme binding; small molecule binding;				IPR012000; IPR029035; IPR029061; IPR012001; IPR011766;	"""Thiamine pyrophosphate enzyme, central domain; DHS-like NAD/FAD-binding domain; Thiamin diphosphate-binding fold; Thiamine pyrophosphate enzyme, N-terminal TPP-binding domain; Thiamine pyrophosphate enzyme, C-terminal TPP-binding; """
W5AM85	Dihydrolipoyl dehydrogenase	39947.LOC_Os01g22520.1	4326980		Unclustered	4	8		1	chloroplast	regulation of cellular process; homeostatic process; regulation of biological quality; metabolic process; regulation of biological process; oxidation-reduction process; single-organism metabolic process; cell redox homeostasis; single-organism cellular process; cellular homeostasis; single-organism process; cellular process; biological regulation;		"dihydrolipoyl dehydrogenase activity; oxidoreductase activity, acting on NAD(P)H; nucleoside phosphate binding; flavin adenine dinucleotide binding; ion binding; nucleotide binding; cofactor binding; oxidoreductase activity, acting on a sulfur group of donors, NAD(P) as acceptor; oxidoreductase activity; heterocyclic compound binding; organic cyclic compound binding; catalytic activity; binding;…	K00382	DLD; dihydrolipoamide dehydrogenase [EC:1.8.1.4]	"osa00620 Pyruvate metabolism - Oryza sativa japonica (Japanese rice) (RefSeq); osa00260 Glycine, serine and threonine metabolism - Oryza sativa japonica (Japanese rice) (RefSeq); osa00020 Citrate cycle (TCA cycle) - Oryza sativa japonica (Japanese rice) (RefSeq); osa00630 Glyoxylate and dicarboxylate metabolism - Oryza sativa japonica (Japanese rice) (RefSeq); osa00640 Propanoate metabolism - Or…	IPR016156; IPR004099; IPR023753;	"""FAD/NAD-linked reductase, dimerisation domain; Pyridine nucleotide-disulphide oxidoreductase, dimerisation domain; FAD/NAD(P)-binding domain; """
W4ZZ26	Dihydrolipoyl dehydrogenase	39947.LOC_Os05g06460.1	4337862		Unclustered	4	8		1	chloroplast	regulation of cellular process; homeostatic process; regulation of biological quality; metabolic process; regulation of biological process; oxidation-reduction process; single-organism metabolic process; cell redox homeostasis; single-organism cellular process; cellular homeostasis; single-organism process; cellular process; biological regulation;		"dihydrolipoyl dehydrogenase activity; oxidoreductase activity, acting on NAD(P)H; nucleoside phosphate binding; flavin adenine dinucleotide binding; ion binding; nucleotide binding; cofactor binding; oxidoreductase activity, acting on a sulfur group of donors, NAD(P) as acceptor; oxidoreductase activity; heterocyclic compound binding; organic cyclic compound binding; catalytic activity; binding;…	K00382	DLD; dihydrolipoamide dehydrogenase [EC:1.8.1.4]	"osa00620 Pyruvate metabolism - Oryza sativa japonica (Japanese rice) (RefSeq); osa00260 Glycine, serine and threonine metabolism - Oryza sativa japonica (Japanese rice) (RefSeq); osa00020 Citrate cycle (TCA cycle) - Oryza sativa japonica (Japanese rice) (RefSeq); osa00630 Glyoxylate and dicarboxylate metabolism - Oryza sativa japonica (Japanese rice) (RefSeq); osa00640 Propanoate metabolism - Or…	IPR016156; IPR004099; IPR023753;	"""FAD/NAD-linked reductase, dimerisation domain; Pyridine nucleotide-disulphide oxidoreductase, dimerisation domain; FAD/NAD(P)-binding domain; """
W5ENP2	Putative phosphoglucomutase	39947.LOC_Os03g50480.1	4333895		Unclustered	5	8		1	chloroplast	metabolic process; carbohydrate metabolic process; primary metabolic process; organic substance metabolic process;		"magnesium ion binding; isomerase activity; catalytic activity; binding; intramolecular transferase activity, phosphotransferases; ion binding; metal ion binding; cation binding; intramolecular transferase activity; "	K01835	pgm; phosphoglucomutase [EC:5.4.2.2]	osa01100 Metabolic pathways - Oryza sativa japonica (Japanese rice) (RefSeq); osa00010 Glycolysis / Gluconeogenesis - Oryza sativa japonica (Japanese rice) (RefSeq); osa00030 Pentose phosphate pathway - Oryza sativa japonica (Japanese rice) (RefSeq); osa00230 Purine metabolism - Oryza sativa japonica (Japanese rice) (RefSeq); osa00500 Starch and sucrose metabolism - Oryza sativa japonica (Japanes…	IPR005846; IPR005843; IPR005845; IPR016055; IPR005844;	"""Alpha-D-phosphohexomutase, alpha/beta/alpha domain III; Alpha-D-phosphohexomutase, C-terminal; Alpha-D-phosphohexomutase, alpha/beta/alpha domain II; Alpha-D-phosphohexomutase, alpha/beta/alpha I/II/III; Alpha-D-phosphohexomutase, alpha/beta/alpha domain I; """
W5EP23		39947.LOC_Os03g38980.1	4333345		Unclustered	4	9		2	mitochondria	cellular aromatic compound metabolic process; cellular protein metabolic process; single-organism process; biosynthetic process; tRNA aminoacylation; cellular metabolic process; organic substance metabolic process; metabolic process; cellular amino acid metabolic process; heterocycle metabolic process; nucleobase-containing compound metabolic process; cellular nitrogen compound metabolic process;…	intracellular part; cell; cell part; intracellular; cytoplasm;	"ligase activity, forming aminoacyl-tRNA and related compounds; ATP binding; nucleoside phosphate binding; ligase activity, forming carbon-oxygen bonds; ligase activity; nucleoside binding; ion binding; nucleotide binding; lysine-tRNA ligase activity; organic cyclic compound binding; heterocyclic compound binding; ribonucleoside binding; carbohydrate derivative binding; catalytic activity; ribonu…				IPR004364; IPR018149; IPR006195;	"""Aminoacyl-tRNA synthetase, class II (D/K/N); Lysyl-tRNA synthetase, class II, C-terminal; Aminoacyl-tRNA synthetase, class II; """
W5DKY3		39947.LOC_Os01g03070.1	4326038		Unclustered	5	9		1	chloroplast		cell part; intracellular; cytoplasm; macromolecular complex; intracellular part; protein complex; cell; cytoplasmic part; eukaryotic translation initiation factor 3 complex;
W5AIB2	Malate dehydrogenase	39947.LOC_Os10g33800.1	4348905		Unclustered	4	11		2	cytosol	tricarboxylic acid metabolic process; dicarboxylic acid metabolic process; oxidation-reduction process; small molecule metabolic process; tricarboxylic acid cycle; single-organism cellular process; single-organism process; primary metabolic process; carbohydrate metabolic process; cellular respiration; cellular metabolic process; organic substance metabolic process; citrate metabolic process; met…		"oxidoreductase activity, acting on CH-OH group of donors; oxidoreductase activity, acting on the CH-OH group of donors, NAD or NADP as acceptor; malate dehydrogenase activity; catalytic activity; L-malate dehydrogenase activity; oxidoreductase activity; "	K00025	MDH1; malate dehydrogenase [EC:1.1.1.37]	osa01200 Carbon metabolism - Oryza sativa japonica (Japanese rice) (RefSeq); osa01100 Metabolic pathways - Oryza sativa japonica (Japanese rice) (RefSeq); osa00620 Pyruvate metabolism - Oryza sativa japonica (Japanese rice) (RefSeq); osa00020 Citrate cycle (TCA cycle) - Oryza sativa japonica (Japanese rice) (RefSeq); osa00630 Glyoxylate and dicarboxylate metabolism - Oryza sativa japonica (Japane…	IPR022383; IPR016040; IPR001236; IPR015955;	"""Lactate/malate dehydrogenase, C-terminal; NAD(P)-binding domain; Lactate/malate dehydrogenase, N-terminal; Lactate dehydrogenase/glycoside hydrolase, family 4, C-terminal; """
Q03033	Elongation factor 1-alpha	39947.LOC_Os03g08020.1			Unclustered	4.52381	11	TEF1	4	cytosol	translational elongation; cellular protein metabolic process; biosynthetic process; primary metabolic process; cellular metabolic process; organic substance biosynthetic process; cellular biosynthetic process; organic substance metabolic process; metabolic process; cellular macromolecule biosynthetic process; cellular macromolecule metabolic process; gene expression; macromolecule metabolic proce…	intracellular part; cell; cell part; intracellular; cytoplasm;	"RNA binding; nucleoside phosphate binding; translation elongation factor activity; nucleoside binding; ion binding; hydrolase activity, acting on acid anhydrides; hydrolase activity; nucleotide binding; nucleoside-triphosphatase activity; heterocyclic compound binding; organic cyclic compound binding; translation factor activity, nucleic acid binding; ribonucleoside binding; carbohydrate derivat…	K03231	EEF1A; elongation factor 1-alpha	osa03013 RNA transport - Oryza sativa japonica (Japanese rice) (RefSeq);	IPR004160; IPR004161; IPR027417; IPR009001; IPR000795; IPR009000;	"""Translation elongation factor EFTu/EF1A, C-terminal; Translation elongation factor EFTu-like, domain 2; P-loop containing nucleoside triphosphate hydrolase; Translation elongation factor EF1A/initiation factor IF2gamma, C-terminal; Transcription factor, GTP-binding domain; Translation protein, beta-barrel domain; """
C7C4X1	Glyceraldehyde-3-phosphate dehydrogenase	39947.LOC_Os08g03290.1	4344564		Unclustered	4.8	12	ga3pd	2	cytosol	glucose metabolic process; single-organism carbohydrate metabolic process; metabolic process; oxidation-reduction process; single-organism metabolic process; monosaccharide metabolic process; single-organism process; primary metabolic process; carbohydrate metabolic process; organic substance metabolic process; hexose metabolic process;		"organic cyclic compound binding; heterocyclic compound binding; oxidoreductase activity, acting on the aldehyde or oxo group of donors, NAD or NADP as acceptor; nucleoside phosphate binding; NAD binding; catalytic activity; binding; oxidoreductase activity, acting on the aldehyde or oxo group of donors; NADP binding; nucleotide binding; cofactor binding; small molecule binding; coenzyme binding;…	K00134	GAPDH; glyceraldehyde 3-phosphate dehydrogenase [EC:1.2.1.12]	osa01230 Biosynthesis of amino acids - Oryza sativa japonica (Japanese rice) (RefSeq); osa01200 Carbon metabolism - Oryza sativa japonica (Japanese rice) (RefSeq); osa01100 Metabolic pathways - Oryza sativa japonica (Japanese rice) (RefSeq); osa00010 Glycolysis / Gluconeogenesis - Oryza sativa japonica (Japanese rice) (RefSeq); osa01110 Biosynthesis of secondary metabolites - Oryza sativa japonic…	IPR020829; IPR016040; IPR020828;	"""Glyceraldehyde 3-phosphate dehydrogenase, catalytic domain; NAD(P)-binding domain; Glyceraldehyde 3-phosphate dehydrogenase, NAD(P) binding domain; """
W5G100	Pyruvate kinase	39947.LOC_Os11g05110.1	4349774		Unclustered	4.02778	14		2	cytosol	single-organism carbohydrate catabolic process; glycolytic process; single-organism catabolic process; small molecule metabolic process; single-organism cellular process; single-organism process; carbohydrate metabolic process; primary metabolic process; cellular metabolic process; organic substance metabolic process; carbohydrate catabolic process; single-organism carbohydrate metabolic process;…		"magnesium ion binding; pyruvate kinase activity; kinase activity; phosphotransferase activity, alcohol group as acceptor; catalytic activity; binding; ion binding; potassium ion binding; metal ion binding; cation binding; alkali metal ion binding; transferase activity; transferase activity, transferring phosphorus-containing groups; "				IPR015813; IPR011037; IPR015794; IPR015806; IPR015795; IPR015793;	"""Pyruvate/Phosphoenolpyruvate kinase-like domain; Pyruvate kinase-like, insert domain; Pyruvate kinase, alpha/beta; Pyruvate kinase, beta-barrel insert domain; Pyruvate kinase, C-terminal; Pyruvate kinase, barrel; """
W5BD38	Pyruvate kinase	39947.LOC_Os04g58110.1	4337406		Unclustered	5.06667	15		1	cytosol	single-organism carbohydrate catabolic process; glycolytic process; single-organism catabolic process; small molecule metabolic process; single-organism cellular process; single-organism process; carbohydrate metabolic process; primary metabolic process; cellular metabolic process; organic substance metabolic process; carbohydrate catabolic process; single-organism carbohydrate metabolic process;…		"magnesium ion binding; pyruvate kinase activity; kinase activity; phosphotransferase activity, alcohol group as acceptor; catalytic activity; binding; ion binding; potassium ion binding; metal ion binding; cation binding; alkali metal ion binding; transferase activity; transferase activity, transferring phosphorus-containing groups; "				IPR015794; IPR011037; IPR015813; IPR015806; IPR015795; IPR015793;	"""Pyruvate kinase, alpha/beta; Pyruvate kinase-like, insert domain; Pyruvate/Phosphoenolpyruvate kinase-like domain; Pyruvate kinase, beta-barrel insert domain; Pyruvate kinase, C-terminal; Pyruvate kinase, barrel; """
W5H8Z0	Elongation factor gamma1	39947.LOC_Os02g12794.3			Unclustered	6.61111	17		2	chloroplast	translational elongation; cellular protein metabolic process; biosynthetic process; primary metabolic process; cellular metabolic process; organic substance biosynthetic process; cellular biosynthetic process; organic substance metabolic process; metabolic process; cellular macromolecule biosynthetic process; cellular macromolecule metabolic process; gene expression; macromolecule metabolic proce…		"organic cyclic compound binding; heterocyclic compound binding; RNA binding; translation factor activity, nucleic acid binding; protein binding; translation elongation factor activity; binding; nucleic acid binding; "	K03233			IPR010987; IPR004046; IPR001662; IPR004045; IPR012336;	"""Glutathione S-transferase, C-terminal-like; Glutathione S-transferase, C-terminal; Translation elongation factor EF1B, gamma chain, conserved; Glutathione S-transferase, N-terminal; Thioredoxin-like fold; """
